# Supplementary material for: Integrative analysis of Iso-Seq and RNA-seq data reveals transcriptome complexity and differential isoform in skin tissues of different hair length Yak
Source: BMC Genomics. 2024 May 21;25:498. doi: 10.1186/s12864-024-10345-8 (PMC11106907; doi:10.1186/s12864-024-10345-8)
Supplement: Supplementary file 1 — Supplementary Material 1 [file 12864_2024_10345_MOESM1_ESM.xlsx]

## Sheet: Sheet1
yak	type	used in RNA-seq (analysis name)		ear tag	gender	age (year)	forehead-hair (cm)	shoulder-hair 1 (cm)	shoulder-hair 2 (cm)	shoulder-hair 3 (cm)	mean shoulder-hair (cm)	skirt-hair (cm)	tail-hair (cm)
L1	long-haired			0774	female	3	20	27.5	26	26	26.5	29	32
L2	long-haired	forehead skin (LH1)		1808	female	3	14.5	18	20	14	17.3333	30	32
L3	long-haired	forehead skin (LH2)		0772	female	3	15	20	22	23	21.6667	31	26.5
L4	long-haired		shoulder skin (LS1)	2360	female	4	25	14	16	16	15.3333	27	56
L5	long-haired		shoulder skin (LS2)	2392	female	4	16	13	12	not collected	12.5	22	42
L6	long-haired	forehead skin (LH3)		2371	female	4	18	13	14	14	13.6667	26	49
L7	long-haired		shoulder skin (LS3)	0712	female	3	18	14	12	11	12.3333	29	26
L8	long-haired	forehead skin (LH4)		2910	female	4	18	18	12	13	14.3333	29	70
L9	long-haired		shoulder skin (LS4)	2968	female	4	24	22	21	20	21	26	63
L10	long-haired			1833	female	3	19	16	17	17	16.6667	26	29
N1	normal-haired	forehead skin (NH1)		0776	female	5	8	9	12	not collected	10.5	23.5	37
N2	normal-haired	forehead skin (NH2)		1821	female	3	10	16	17	15	16	31	22
N3	normal-haired		shoulder skin (NS1)	0773	female	5	7	9	11	13	11	32	34
N4	normal-haired			0710	female	4	7.5	6	8	6	6.66667	29	51
N5	normal-haired		shoulder skin (NS2)	0731	female	3	13	6.5	6	5	5.83333	30	29
N6	normal-haired	forehead skin (NH3)		0754	female	3	12	12	13	9	11.3333	26	26
N7	normal-haired	forehead skin (NH4)	shoulder skin (NS3)	1873	female	3	11	8	4	6	6	30	35
N8	normal-haired		shoulder skin (NS4)	1867	female	3	11	4	5	6.5	5.16667	25	35
N9	normal-haired			1840	female	4	7	5	5.5	9	6.5	26	66
