# Supplementary material for: Integrative analysis of Iso-Seq and RNA-seq data reveals transcriptome complexity and differential isoform in skin tissues of different hair length Yak
Source: BMC Genomics. 2024 May 21;25:498. doi: 10.1186/s12864-024-10345-8 (PMC11106907; doi:10.1186/s12864-024-10345-8)
Supplement: Supplementary file 5 — Supplementary Material 5 [file 12864_2024_10345_MOESM5_ESM.gff]

1	ensembl	gene	611119	628199	.	+	.	ID=ENSBGRG00000000002;Name=ENSBGRG00000000002;Type=GeneModel;
1	ensembl	mRNA	611119	627884	.	+	.	ID=ENSBGRT00000000003;Parent=ENSBGRG00000000002;Name=ENSBGRT00000000003;Type=GeneModel;PacBioID=*;FLNC=0;
1	ensembl	exon	611119	611686	.	+	.	Parent=ENSBGRT00000000003;
1	ensembl	exon	615161	615232	.	+	.	Parent=ENSBGRT00000000003;
1	ensembl	exon	623140	623364	.	+	.	Parent=ENSBGRT00000000003;
1	ensembl	exon	627814	627884	.	+	.	Parent=ENSBGRT00000000003;
1	ensembl	mRNA	611119	628199	.	+	.	ID=ENSBGRT00000000002;Parent=ENSBGRG00000000002;Name=ENSBGRT00000000002;Type=GeneModel;PacBioID=*;FLNC=0;
1	ensembl	exon	611119	611686	.	+	.	Parent=ENSBGRT00000000002;
1	ensembl	exon	615161	615232	.	+	.	Parent=ENSBGRT00000000002;
1	ensembl	exon	623140	623364	.	+	.	Parent=ENSBGRT00000000002;
1	ensembl	exon	625817	625981	.	+	.	Parent=ENSBGRT00000000002;
1	ensembl	exon	626730	626790	.	+	.	Parent=ENSBGRT00000000002;
1	ensembl	exon	627814	628199	.	+	.	Parent=ENSBGRT00000000002;
1	ensembl	gene	633575	669855	.	-	.	ID=ENSBGRG00000000003;Name=ENSBGRG00000000003;Type=GeneModel;
1	ensembl	mRNA	633575	669557	.	-	.	ID=ENSBGRT00000000006;Parent=ENSBGRG00000000003;Name=ENSBGRT00000000006;Type=GeneModel;PacBioID=*;FLNC=0;
1	ensembl	exon	633575	634436	.	-	.	Parent=ENSBGRT00000000006;
1	ensembl	exon	635706	635812	.	-	.	Parent=ENSBGRT00000000006;
1	ensembl	exon	641957	642059	.	-	.	Parent=ENSBGRT00000000006;
1	ensembl	exon	645736	645930	.	-	.	Parent=ENSBGRT00000000006;
1	ensembl	exon	669555	669557	.	-	.	Parent=ENSBGRT00000000006;
1	ensembl	mRNA	633575	669855	.	-	.	ID=ENSBGRT00000000004;Parent=ENSBGRG00000000003;Name=ENSBGRT00000000004;Type=KnownLoci_KnownIsoform;PacBioID=1.1.1;FLNC=10;
1	ensembl	exon	633575	634436	.	-	.	Parent=ENSBGRT00000000004;
1	ensembl	exon	635706	635812	.	-	.	Parent=ENSBGRT00000000004;
1	ensembl	exon	641957	642059	.	-	.	Parent=ENSBGRT00000000004;
1	ensembl	exon	645736	645930	.	-	.	Parent=ENSBGRT00000000004;
1	ensembl	exon	649874	649965	.	-	.	Parent=ENSBGRT00000000004;
1	ensembl	exon	669555	669855	.	-	.	Parent=ENSBGRT00000000004;
1	ensembl	mRNA	633575	669855	.	-	.	ID=ENSBGRT00000000005;Parent=ENSBGRG00000000003;Name=ENSBGRT00000000005;Type=GeneModel;PacBioID=*;FLNC=0;
1	ensembl	exon	633575	634436	.	-	.	Parent=ENSBGRT00000000005;
1	ensembl	exon	634637	634743	.	-	.	Parent=ENSBGRT00000000005;
1	ensembl	exon	641957	642059	.	-	.	Parent=ENSBGRT00000000005;
1	ensembl	exon	645736	645930	.	-	.	Parent=ENSBGRT00000000005;
1	ensembl	exon	649874	649965	.	-	.	Parent=ENSBGRT00000000005;
1	ensembl	exon	669555	669855	.	-	.	Parent=ENSBGRT00000000005;
1	ensembl	gene	956005	1019459	.	+	.	ID=ENSBGRG00000000004;Name=ENSBGRG00000000004;Type=GeneModel;
1	ensembl	mRNA	956005	1012265	.	+	.	ID=ENSBGRT00000000007;Parent=ENSBGRG00000000004;Name=ENSBGRT00000000007;Type=GeneModel;PacBioID=*;FLNC=0;
1	ensembl	exon	956005	956613	.	+	.	Parent=ENSBGRT00000000007;
1	ensembl	exon	969649	969934	.	+	.	Parent=ENSBGRT00000000007;
1	ensembl	exon	982255	982361	.	+	.	Parent=ENSBGRT00000000007;
1	ensembl	exon	982364	982787	.	+	.	Parent=ENSBGRT00000000007;
1	ensembl	exon	1011429	1012265	.	+	.	Parent=ENSBGRT00000000007;
1	PacBio	transcript	1016663	1019459	.	+	.	ID=1.558.1;Parent=ENSBGRG00000000004;Name=1.558.1;Type=KnownLoci_NovelIsoform;PacBioID=1.558.1;FLNC=1;
1	PacBio	exon	1016663	1019459	.	+	.	Parent=1.558.1;
1	PacBio	transcript	956742	1017339	.	+	.	ID=1.558.2;Parent=ENSBGRG00000000004;Name=1.558.2;Type=KnownLoci_NovelIsoform;PacBioID=1.558.2;FLNC=1;
1	PacBio	exon	956742	956938	.	+	.	Parent=1.558.2;
1	PacBio	exon	969649	969934	.	+	.	Parent=1.558.2;
1	PacBio	exon	982255	982787	.	+	.	Parent=1.558.2;
1	PacBio	exon	1011429	1015802	.	+	.	Parent=1.558.2;
1	PacBio	exon	1016902	1017339	.	+	.	Parent=1.558.2;
1	ensembl	gene	1082516	1083919	.	-	.	ID=ENSBGRG00000000005;Name=ENSBGRG00000000005;Type=GeneModel;
1	ensembl	mRNA	1082516	1083919	.	-	.	ID=ENSBGRT00000000008;Parent=ENSBGRG00000000005;Name=ENSBGRT00000000008;Type=GeneModel;PacBioID=*;FLNC=0;
1	ensembl	exon	1082516	1083919	.	-	.	Parent=ENSBGRT00000000008;
1	ensembl	gene	1654163	1662582	.	-	.	ID=ENSBGRG00000000006;Name=ENSBGRG00000000006;Type=GeneModel;
1	ensembl	mRNA	1654163	1662582	.	-	.	ID=ENSBGRT00000000009;Parent=ENSBGRG00000000006;Name=ENSBGRT00000000009;Type=GeneModel;PacBioID=*;FLNC=0;
1	ensembl	exon	1654163	1655814	.	-	.	Parent=ENSBGRT00000000009;
1	ensembl	exon	1662557	1662582	.	-	.	Parent=ENSBGRT00000000009;
1	ensembl	gene	2063572	3433780	.	-	.	ID=ENSBGRG00000000008;Name=ENSBGRG00000000008;Type=GeneModel;
1	ensembl	mRNA	2065581	2473737	.	-	.	ID=ENSBGRT00000000013;Parent=ENSBGRG00000000008;Name=ENSBGRT00000000013;Type=GeneModel;PacBioID=*;FLNC=0;
1	ensembl	exon	2065581	2065699	.	-	.	Parent=ENSBGRT00000000013;
1	ensembl	exon	2066511	2066636	.	-	.	Parent=ENSBGRT00000000013;
1	ensembl	exon	2148683	2148802	.	-	.	Parent=ENSBGRT00000000013;
1	ensembl	exon	2175567	2175745	.	-	.	Parent=ENSBGRT00000000013;
1	ensembl	exon	2204307	2204397	.	-	.	Parent=ENSBGRT00000000013;
1	ensembl	exon	2228460	2228630	.	-	.	Parent=ENSBGRT00000000013;
1	ensembl	exon	2255051	2255188	.	-	.	Parent=ENSBGRT00000000013;
1	ensembl	exon	2260993	2261145	.	-	.	Parent=ENSBGRT00000000013;
1	ensembl	exon	2360083	2360232	.	-	.	Parent=ENSBGRT00000000013;
1	ensembl	exon	2473671	2473737	.	-	.	Parent=ENSBGRT00000000013;
1	ensembl	mRNA	2065581	3433780	.	-	.	ID=ENSBGRT00000000011;Parent=ENSBGRG00000000008;Name=ENSBGRT00000000011;Type=GeneModel;PacBioID=*;FLNC=0;
1	ensembl	exon	2065581	2065699	.	-	.	Parent=ENSBGRT00000000011;
1	ensembl	exon	2066511	2066636	.	-	.	Parent=ENSBGRT00000000011;
1	ensembl	exon	2148683	2148802	.	-	.	Parent=ENSBGRT00000000011;
1	ensembl	exon	2175567	2175745	.	-	.	Parent=ENSBGRT00000000011;
1	ensembl	exon	2204307	2204397	.	-	.	Parent=ENSBGRT00000000011;
1	ensembl	exon	2228460	2228630	.	-	.	Parent=ENSBGRT00000000011;
1	ensembl	exon	2255051	2255188	.	-	.	Parent=ENSBGRT00000000011;
1	ensembl	exon	2260993	2261145	.	-	.	Parent=ENSBGRT00000000011;
1	ensembl	exon	2360083	2360232	.	-	.	Parent=ENSBGRT00000000011;
1	ensembl	exon	3433720	3433780	.	-	.	Parent=ENSBGRT00000000011;
1	ensembl	mRNA	2065581	3433780	.	-	.	ID=ENSBGRT00000000012;Parent=ENSBGRG00000000008;Name=ENSBGRT00000000012;Type=GeneModel;PacBioID=*;FLNC=0;
1	ensembl	exon	2065581	2065699	.	-	.	Parent=ENSBGRT00000000012;
1	ensembl	exon	2066511	2066636	.	-	.	Parent=ENSBGRT00000000012;
1	ensembl	exon	2175567	2175745	.	-	.	Parent=ENSBGRT00000000012;
1	ensembl	exon	2204307	2204397	.	-	.	Parent=ENSBGRT00000000012;
1	ensembl	exon	2228460	2228630	.	-	.	Parent=ENSBGRT00000000012;
1	ensembl	exon	2255051	2255188	.	-	.	Parent=ENSBGRT00000000012;
1	ensembl	exon	2260993	2261145	.	-	.	Parent=ENSBGRT00000000012;
1	ensembl	exon	2360083	2360232	.	-	.	Parent=ENSBGRT00000000012;
1	ensembl	exon	2473671	2473697	.	-	.	Parent=ENSBGRT00000000012;
1	ensembl	exon	3433720	3433780	.	-	.	Parent=ENSBGRT00000000012;
1	PacBio	transcript	2063572	2066613	.	-	.	ID=1.2.1;Parent=ENSBGRG00000000008;Name=1.2.1;Type=KnownLoci_NovelIsoform;PacBioID=1.2.1;FLNC=1;
1	PacBio	exon	2063572	2065699	.	-	.	Parent=1.2.1;
1	PacBio	exon	2066511	2066613	.	-	.	Parent=1.2.1;
1	ensembl	gene	2946929	2947690	.	-	.	ID=ENSBGRG00000000009;Name=ENSBGRG00000000009;Type=GeneModel;
1	ensembl	mRNA	2946929	2947690	.	-	.	ID=ENSBGRT00000000014;Parent=ENSBGRG00000000009;Name=ENSBGRT00000000014;Type=GeneModel;PacBioID=*;FLNC=0;
1	ensembl	exon	2946929	2947232	.	-	.	Parent=ENSBGRT00000000014;
1	ensembl	exon	2947276	2947524	.	-	.	Parent=ENSBGRT00000000014;
1	ensembl	exon	2947680	2947690	.	-	.	Parent=ENSBGRT00000000014;
1	ensembl	gene	5716191	5717373	.	+	.	ID=ENSBGRG00000000011;Name=ENSBGRG00000000011;Type=GeneModel;
1	ensembl	mRNA	5716191	5717373	.	+	.	ID=ENSBGRT00000000016;Parent=ENSBGRG00000000011;Name=ENSBGRT00000000016;Type=GeneModel;PacBioID=*;FLNC=0;
1	ensembl	exon	5716191	5717373	.	+	.	Parent=ENSBGRT00000000016;
1	ensembl	gene	7156628	7505187	.	+	.	ID=ENSBGRG00000000012;Name=ENSBGRG00000000012;Type=GeneModel;
1	ensembl	mRNA	7172866	7503191	.	+	.	ID=ENSBGRT00000000017;Parent=ENSBGRG00000000012;Name=ENSBGRT00000000017;Type=GeneModel;PacBioID=*;FLNC=0;
1	ensembl	exon	7172866	7172883	.	+	.	Parent=ENSBGRT00000000017;
1	ensembl	exon	7231678	7231846	.	+	.	Parent=ENSBGRT00000000017;
1	ensembl	exon	7281544	7281575	.	+	.	Parent=ENSBGRT00000000017;
1	ensembl	exon	7281578	7281658	.	+	.	Parent=ENSBGRT00000000017;
1	ensembl	exon	7328835	7328960	.	+	.	Parent=ENSBGRT00000000017;
1	ensembl	exon	7330030	7330165	.	+	.	Parent=ENSBGRT00000000017;
1	ensembl	exon	7332511	7332601	.	+	.	Parent=ENSBGRT00000000017;
1	ensembl	exon	7337106	7337315	.	+	.	Parent=ENSBGRT00000000017;
1	ensembl	exon	7392612	7392727	.	+	.	Parent=ENSBGRT00000000017;
1	ensembl	exon	7396705	7396832	.	+	.	Parent=ENSBGRT00000000017;
1	ensembl	exon	7401124	7401222	.	+	.	Parent=ENSBGRT00000000017;
1	ensembl	exon	7410461	7410571	.	+	.	Parent=ENSBGRT00000000017;
1	ensembl	exon	7415383	7415554	.	+	.	Parent=ENSBGRT00000000017;
1	ensembl	exon	7468966	7469150	.	+	.	Parent=ENSBGRT00000000017;
1	ensembl	exon	7470782	7470912	.	+	.	Parent=ENSBGRT00000000017;
1	ensembl	exon	7493846	7493963	.	+	.	Parent=ENSBGRT00000000017;
1	ensembl	exon	7503057	7503191	.	+	.	Parent=ENSBGRT00000000017;
1	PacBio	transcript	7156747	7505187	.	+	.	ID=1.560.1;Parent=ENSBGRG00000000012;Name=1.560.1;Type=KnownLoci_NovelIsoform;PacBioID=1.560.1;FLNC=21;
1	PacBio	exon	7156747	7157021	.	+	.	Parent=1.560.1;
1	PacBio	exon	7231677	7231846	.	+	.	Parent=1.560.1;
1	PacBio	exon	7281544	7281658	.	+	.	Parent=1.560.1;
1	PacBio	exon	7328835	7328960	.	+	.	Parent=1.560.1;
1	PacBio	exon	7330030	7330165	.	+	.	Parent=1.560.1;
1	PacBio	exon	7332511	7332601	.	+	.	Parent=1.560.1;
1	PacBio	exon	7337106	7337315	.	+	.	Parent=1.560.1;
1	PacBio	exon	7392612	7392727	.	+	.	Parent=1.560.1;
1	PacBio	exon	7396705	7396832	.	+	.	Parent=1.560.1;
1	PacBio	exon	7401124	7401222	.	+	.	Parent=1.560.1;
1	PacBio	exon	7410461	7410571	.	+	.	Parent=1.560.1;
1	PacBio	exon	7415383	7415554	.	+	.	Parent=1.560.1;
1	PacBio	exon	7468966	7469150	.	+	.	Parent=1.560.1;
1	PacBio	exon	7470782	7470912	.	+	.	Parent=1.560.1;
1	PacBio	exon	7493846	7493963	.	+	.	Parent=1.560.1;
1	PacBio	exon	7503057	7505187	.	+	.	Parent=1.560.1;
1	PacBio	transcript	7156751	7505187	.	+	.	ID=1.560.2;Parent=ENSBGRG00000000012;Name=1.560.2;Type=KnownLoci_NovelIsoform;PacBioID=1.560.2;FLNC=1;
1	PacBio	exon	7156751	7157021	.	+	.	Parent=1.560.2;
1	PacBio	exon	7231677	7231846	.	+	.	Parent=1.560.2;
1	PacBio	exon	7281544	7281658	.	+	.	Parent=1.560.2;
1	PacBio	exon	7328835	7328960	.	+	.	Parent=1.560.2;
1	PacBio	exon	7330030	7330165	.	+	.	Parent=1.560.2;
1	PacBio	exon	7332511	7332601	.	+	.	Parent=1.560.2;
1	PacBio	exon	7337106	7337315	.	+	.	Parent=1.560.2;
1	PacBio	exon	7392612	7392727	.	+	.	Parent=1.560.2;
1	PacBio	exon	7396705	7396832	.	+	.	Parent=1.560.2;
1	PacBio	exon	7401124	7401222	.	+	.	Parent=1.560.2;
1	PacBio	exon	7410461	7410571	.	+	.	Parent=1.560.2;
1	PacBio	exon	7415383	7415554	.	+	.	Parent=1.560.2;
1	PacBio	exon	7468966	7469150	.	+	.	Parent=1.560.2;
1	PacBio	exon	7470782	7470923	.	+	.	Parent=1.560.2;
1	PacBio	exon	7493838	7493963	.	+	.	Parent=1.560.2;
1	PacBio	exon	7503057	7505187	.	+	.	Parent=1.560.2;
1	PacBio	transcript	7156628	7503798	.	+	.	ID=1.560.3;Parent=ENSBGRG00000000012;Name=1.560.3;Type=KnownLoci_NovelIsoform;PacBioID=1.560.3;FLNC=1;
1	PacBio	exon	7156628	7156769	.	+	.	Parent=1.560.3;
1	PacBio	exon	7156874	7157021	.	+	.	Parent=1.560.3;
1	PacBio	exon	7231677	7231846	.	+	.	Parent=1.560.3;
1	PacBio	exon	7281544	7281658	.	+	.	Parent=1.560.3;
1	PacBio	exon	7328835	7328960	.	+	.	Parent=1.560.3;
1	PacBio	exon	7330030	7330165	.	+	.	Parent=1.560.3;
1	PacBio	exon	7332511	7332601	.	+	.	Parent=1.560.3;
1	PacBio	exon	7337106	7337315	.	+	.	Parent=1.560.3;
1	PacBio	exon	7392612	7392727	.	+	.	Parent=1.560.3;
1	PacBio	exon	7396705	7396832	.	+	.	Parent=1.560.3;
1	PacBio	exon	7401124	7401222	.	+	.	Parent=1.560.3;
1	PacBio	exon	7410461	7410571	.	+	.	Parent=1.560.3;
1	PacBio	exon	7415383	7415554	.	+	.	Parent=1.560.3;
1	PacBio	exon	7468966	7469150	.	+	.	Parent=1.560.3;
1	PacBio	exon	7470782	7470912	.	+	.	Parent=1.560.3;
1	PacBio	exon	7493846	7493963	.	+	.	Parent=1.560.3;
1	PacBio	exon	7503057	7503798	.	+	.	Parent=1.560.3;
1	ensembl	gene	7552707	7554066	.	-	.	ID=ENSBGRG00000000013;Name=ENSBGRG00000000013;Type=GeneModel;
1	ensembl	mRNA	7552707	7554066	.	-	.	ID=ENSBGRT00000000018;Parent=ENSBGRG00000000013;Name=ENSBGRT00000000018;Type=GeneModel;PacBioID=*;FLNC=0;
1	ensembl	exon	7552707	7553224	.	-	.	Parent=ENSBGRT00000000018;
1	ensembl	exon	7554027	7554066	.	-	.	Parent=ENSBGRT00000000018;
1	ensembl	gene	9567210	10780286	.	+	.	ID=ENSBGRG00000000014;Name=ENSBGRG00000000014;Type=GeneModel;
1	ensembl	mRNA	9567210	10778605	.	+	.	ID=ENSBGRT00000000019;Parent=ENSBGRG00000000014;Name=ENSBGRT00000000019;Type=GeneModel;PacBioID=*;FLNC=0;
1	ensembl	exon	9567210	9567297	.	+	.	Parent=ENSBGRT00000000019;
1	ensembl	exon	10157473	10157556	.	+	.	Parent=ENSBGRT00000000019;
1	ensembl	exon	10382968	10383294	.	+	.	Parent=ENSBGRT00000000019;
1	ensembl	exon	10627319	10627476	.	+	.	Parent=ENSBGRT00000000019;
1	ensembl	exon	10657381	10657501	.	+	.	Parent=ENSBGRT00000000019;
1	ensembl	exon	10658002	10658140	.	+	.	Parent=ENSBGRT00000000019;
1	ensembl	exon	10660486	10660613	.	+	.	Parent=ENSBGRT00000000019;
1	ensembl	exon	10693008	10693132	.	+	.	Parent=ENSBGRT00000000019;
1	ensembl	exon	10695480	10695651	.	+	.	Parent=ENSBGRT00000000019;
1	ensembl	exon	10702963	10703168	.	+	.	Parent=ENSBGRT00000000019;
1	ensembl	exon	10704667	10704748	.	+	.	Parent=ENSBGRT00000000019;
1	ensembl	exon	10704917	10705085	.	+	.	Parent=ENSBGRT00000000019;
1	ensembl	exon	10705169	10705335	.	+	.	Parent=ENSBGRT00000000019;
1	ensembl	exon	10711323	10711444	.	+	.	Parent=ENSBGRT00000000019;
1	ensembl	exon	10713420	10713651	.	+	.	Parent=ENSBGRT00000000019;
1	ensembl	exon	10714597	10714718	.	+	.	Parent=ENSBGRT00000000019;
1	ensembl	exon	10718067	10718238	.	+	.	Parent=ENSBGRT00000000019;
1	ensembl	exon	10722272	10722469	.	+	.	Parent=ENSBGRT00000000019;
1	ensembl	exon	10726578	10726604	.	+	.	Parent=ENSBGRT00000000019;
1	ensembl	exon	10728020	10728062	.	+	.	Parent=ENSBGRT00000000019;
1	ensembl	exon	10735211	10735365	.	+	.	Parent=ENSBGRT00000000019;
1	ensembl	exon	10737894	10738229	.	+	.	Parent=ENSBGRT00000000019;
1	ensembl	exon	10740317	10740424	.	+	.	Parent=ENSBGRT00000000019;
1	ensembl	exon	10743231	10743375	.	+	.	Parent=ENSBGRT00000000019;
1	ensembl	exon	10746266	10746514	.	+	.	Parent=ENSBGRT00000000019;
1	ensembl	exon	10756510	10756916	.	+	.	Parent=ENSBGRT00000000019;
1	ensembl	exon	10760270	10760422	.	+	.	Parent=ENSBGRT00000000019;
1	ensembl	exon	10770862	10771170	.	+	.	Parent=ENSBGRT00000000019;
1	ensembl	exon	10777167	10777360	.	+	.	Parent=ENSBGRT00000000019;
1	ensembl	exon	10778591	10778605	.	+	.	Parent=ENSBGRT00000000019;
1	ensembl	mRNA	10286400	10778605	.	+	.	ID=ENSBGRT00000000020;Parent=ENSBGRG00000000014;Name=ENSBGRT00000000020;Type=KnownLoci_KnownIsoform;PacBioID=1.563.3;FLNC=2;
1	ensembl	exon	10286400	10286454	.	+	.	Parent=ENSBGRT00000000020;
1	ensembl	exon	10382968	10383294	.	+	.	Parent=ENSBGRT00000000020;
1	ensembl	exon	10627319	10627476	.	+	.	Parent=ENSBGRT00000000020;
1	ensembl	exon	10657381	10657501	.	+	.	Parent=ENSBGRT00000000020;
1	ensembl	exon	10658002	10658140	.	+	.	Parent=ENSBGRT00000000020;
1	ensembl	exon	10660486	10660613	.	+	.	Parent=ENSBGRT00000000020;
1	ensembl	exon	10689006	10689014	.	+	.	Parent=ENSBGRT00000000020;
1	ensembl	exon	10693008	10693132	.	+	.	Parent=ENSBGRT00000000020;
1	ensembl	exon	10695480	10695651	.	+	.	Parent=ENSBGRT00000000020;
1	ensembl	exon	10702963	10703168	.	+	.	Parent=ENSBGRT00000000020;
1	ensembl	exon	10704667	10704748	.	+	.	Parent=ENSBGRT00000000020;
1	ensembl	exon	10704917	10705085	.	+	.	Parent=ENSBGRT00000000020;
1	ensembl	exon	10705169	10705335	.	+	.	Parent=ENSBGRT00000000020;
1	ensembl	exon	10711323	10711444	.	+	.	Parent=ENSBGRT00000000020;
1	ensembl	exon	10713420	10713651	.	+	.	Parent=ENSBGRT00000000020;
1	ensembl	exon	10714597	10714718	.	+	.	Parent=ENSBGRT00000000020;
1	ensembl	exon	10718067	10718238	.	+	.	Parent=ENSBGRT00000000020;
1	ensembl	exon	10722272	10722469	.	+	.	Parent=ENSBGRT00000000020;
1	ensembl	exon	10728020	10728062	.	+	.	Parent=ENSBGRT00000000020;
1	ensembl	exon	10735211	10735365	.	+	.	Parent=ENSBGRT00000000020;
1	ensembl	exon	10737894	10738229	.	+	.	Parent=ENSBGRT00000000020;
1	ensembl	exon	10740317	10740424	.	+	.	Parent=ENSBGRT00000000020;
1	ensembl	exon	10743231	10743375	.	+	.	Parent=ENSBGRT00000000020;
1	ensembl	exon	10746266	10746514	.	+	.	Parent=ENSBGRT00000000020;
1	ensembl	exon	10756510	10756916	.	+	.	Parent=ENSBGRT00000000020;
1	ensembl	exon	10760270	10760422	.	+	.	Parent=ENSBGRT00000000020;
1	ensembl	exon	10770862	10771170	.	+	.	Parent=ENSBGRT00000000020;
1	ensembl	exon	10777167	10777360	.	+	.	Parent=ENSBGRT00000000020;
1	ensembl	exon	10778591	10778605	.	+	.	Parent=ENSBGRT00000000020;
1	ensembl	mRNA	10627357	10778605	.	+	.	ID=ENSBGRT00000000021;Parent=ENSBGRG00000000014;Name=ENSBGRT00000000021;Type=GeneModel;PacBioID=*;FLNC=0;
1	ensembl	exon	10627357	10627476	.	+	.	Parent=ENSBGRT00000000021;
1	ensembl	exon	10657381	10657501	.	+	.	Parent=ENSBGRT00000000021;
1	ensembl	exon	10658002	10658140	.	+	.	Parent=ENSBGRT00000000021;
1	ensembl	exon	10660486	10660613	.	+	.	Parent=ENSBGRT00000000021;
1	ensembl	exon	10693008	10693132	.	+	.	Parent=ENSBGRT00000000021;
1	ensembl	exon	10695480	10695651	.	+	.	Parent=ENSBGRT00000000021;
1	ensembl	exon	10702963	10703168	.	+	.	Parent=ENSBGRT00000000021;
1	ensembl	exon	10704667	10704748	.	+	.	Parent=ENSBGRT00000000021;
1	ensembl	exon	10704917	10705085	.	+	.	Parent=ENSBGRT00000000021;
1	ensembl	exon	10705169	10705335	.	+	.	Parent=ENSBGRT00000000021;
1	ensembl	exon	10712441	10712562	.	+	.	Parent=ENSBGRT00000000021;
1	ensembl	exon	10713420	10713651	.	+	.	Parent=ENSBGRT00000000021;
1	ensembl	exon	10714597	10714718	.	+	.	Parent=ENSBGRT00000000021;
1	ensembl	exon	10718067	10718238	.	+	.	Parent=ENSBGRT00000000021;
1	ensembl	exon	10722272	10722469	.	+	.	Parent=ENSBGRT00000000021;
1	ensembl	exon	10728020	10728062	.	+	.	Parent=ENSBGRT00000000021;
1	ensembl	exon	10735211	10735365	.	+	.	Parent=ENSBGRT00000000021;
1	ensembl	exon	10737894	10738229	.	+	.	Parent=ENSBGRT00000000021;
1	ensembl	exon	10740317	10740424	.	+	.	Parent=ENSBGRT00000000021;
1	ensembl	exon	10743231	10743375	.	+	.	Parent=ENSBGRT00000000021;
1	ensembl	exon	10746266	10746514	.	+	.	Parent=ENSBGRT00000000021;
1	ensembl	exon	10756510	10756916	.	+	.	Parent=ENSBGRT00000000021;
1	ensembl	exon	10760270	10760422	.	+	.	Parent=ENSBGRT00000000021;
1	ensembl	exon	10770862	10771170	.	+	.	Parent=ENSBGRT00000000021;
1	ensembl	exon	10777167	10777360	.	+	.	Parent=ENSBGRT00000000021;
1	ensembl	exon	10778591	10778605	.	+	.	Parent=ENSBGRT00000000021;
1	PacBio	transcript	10738153	10780057	.	+	.	ID=1.563.1;Parent=ENSBGRG00000000014;Name=1.563.1;Type=KnownLoci_NovelIsoform;PacBioID=1.563.1;FLNC=1;
1	PacBio	exon	10738153	10738229	.	+	.	Parent=1.563.1;
1	PacBio	exon	10740317	10740424	.	+	.	Parent=1.563.1;
1	PacBio	exon	10743231	10743375	.	+	.	Parent=1.563.1;
1	PacBio	exon	10746266	10746414	.	+	.	Parent=1.563.1;
1	PacBio	exon	10756526	10756916	.	+	.	Parent=1.563.1;
1	PacBio	exon	10760270	10760422	.	+	.	Parent=1.563.1;
1	PacBio	exon	10770862	10771170	.	+	.	Parent=1.563.1;
1	PacBio	exon	10777167	10777360	.	+	.	Parent=1.563.1;
1	PacBio	exon	10778591	10780057	.	+	.	Parent=1.563.1;
1	PacBio	transcript	10722455	10779126	.	+	.	ID=1.563.2;Parent=ENSBGRG00000000014;Name=1.563.2;Type=KnownLoci_NovelIsoform;PacBioID=1.563.2;FLNC=1;
1	PacBio	exon	10722455	10722469	.	+	.	Parent=1.563.2;
1	PacBio	exon	10726578	10726604	.	+	.	Parent=1.563.2;
1	PacBio	exon	10728020	10728062	.	+	.	Parent=1.563.2;
1	PacBio	exon	10735211	10735365	.	+	.	Parent=1.563.2;
1	PacBio	exon	10738059	10738229	.	+	.	Parent=1.563.2;
1	PacBio	exon	10740317	10740424	.	+	.	Parent=1.563.2;
1	PacBio	exon	10743231	10743375	.	+	.	Parent=1.563.2;
1	PacBio	exon	10746266	10746514	.	+	.	Parent=1.563.2;
1	PacBio	exon	10756510	10756916	.	+	.	Parent=1.563.2;
1	PacBio	exon	10760270	10760422	.	+	.	Parent=1.563.2;
1	PacBio	exon	10770862	10771170	.	+	.	Parent=1.563.2;
1	PacBio	exon	10777167	10777360	.	+	.	Parent=1.563.2;
1	PacBio	exon	10778591	10779126	.	+	.	Parent=1.563.2;
1	PacBio	transcript	10285404	10780040	.	+	.	ID=1.563.4;Parent=ENSBGRG00000000014;Name=1.563.4;Type=KnownLoci_NovelIsoform;PacBioID=1.563.4;FLNC=3;
1	PacBio	exon	10285404	10286454	.	+	.	Parent=1.563.4;
1	PacBio	exon	10382968	10383294	.	+	.	Parent=1.563.4;
1	PacBio	exon	10627319	10627476	.	+	.	Parent=1.563.4;
1	PacBio	exon	10657381	10657501	.	+	.	Parent=1.563.4;
1	PacBio	exon	10658002	10658140	.	+	.	Parent=1.563.4;
1	PacBio	exon	10660486	10660613	.	+	.	Parent=1.563.4;
1	PacBio	exon	10689006	10689014	.	+	.	Parent=1.563.4;
1	PacBio	exon	10693008	10693132	.	+	.	Parent=1.563.4;
1	PacBio	exon	10695480	10695651	.	+	.	Parent=1.563.4;
1	PacBio	exon	10702963	10703168	.	+	.	Parent=1.563.4;
1	PacBio	exon	10704667	10704748	.	+	.	Parent=1.563.4;
1	PacBio	exon	10704917	10705085	.	+	.	Parent=1.563.4;
1	PacBio	exon	10705169	10705335	.	+	.	Parent=1.563.4;
1	PacBio	exon	10711323	10711444	.	+	.	Parent=1.563.4;
1	PacBio	exon	10713420	10713651	.	+	.	Parent=1.563.4;
1	PacBio	exon	10714597	10714718	.	+	.	Parent=1.563.4;
1	PacBio	exon	10718067	10718238	.	+	.	Parent=1.563.4;
1	PacBio	exon	10722272	10722469	.	+	.	Parent=1.563.4;
1	PacBio	exon	10726578	10726604	.	+	.	Parent=1.563.4;
1	PacBio	exon	10728020	10728062	.	+	.	Parent=1.563.4;
1	PacBio	exon	10735211	10735365	.	+	.	Parent=1.563.4;
1	PacBio	exon	10737894	10738229	.	+	.	Parent=1.563.4;
1	PacBio	exon	10740317	10740424	.	+	.	Parent=1.563.4;
1	PacBio	exon	10743231	10743375	.	+	.	Parent=1.563.4;
1	PacBio	exon	10746266	10746514	.	+	.	Parent=1.563.4;
1	PacBio	exon	10756510	10756916	.	+	.	Parent=1.563.4;
1	PacBio	exon	10760270	10760422	.	+	.	Parent=1.563.4;
1	PacBio	exon	10770862	10771170	.	+	.	Parent=1.563.4;
1	PacBio	exon	10777167	10777360	.	+	.	Parent=1.563.4;
1	PacBio	exon	10778591	10780040	.	+	.	Parent=1.563.4;
1	PacBio	transcript	10287041	10780286	.	+	.	ID=1.563.5;Parent=ENSBGRG00000000014;Name=1.563.5;Type=KnownLoci_NovelIsoform;PacBioID=1.563.5;FLNC=1;
1	PacBio	exon	10287041	10287201	.	+	.	Parent=1.563.5;
1	PacBio	exon	10382968	10383294	.	+	.	Parent=1.563.5;
1	PacBio	exon	10627319	10627476	.	+	.	Parent=1.563.5;
1	PacBio	exon	10657381	10657501	.	+	.	Parent=1.563.5;
1	PacBio	exon	10658002	10658140	.	+	.	Parent=1.563.5;
1	PacBio	exon	10660486	10660613	.	+	.	Parent=1.563.5;
1	PacBio	exon	10689006	10689014	.	+	.	Parent=1.563.5;
1	PacBio	exon	10693008	10693132	.	+	.	Parent=1.563.5;
1	PacBio	exon	10695480	10695651	.	+	.	Parent=1.563.5;
1	PacBio	exon	10702963	10703168	.	+	.	Parent=1.563.5;
1	PacBio	exon	10704667	10704748	.	+	.	Parent=1.563.5;
1	PacBio	exon	10704917	10705085	.	+	.	Parent=1.563.5;
1	PacBio	exon	10705169	10705335	.	+	.	Parent=1.563.5;
1	PacBio	exon	10711323	10711444	.	+	.	Parent=1.563.5;
1	PacBio	exon	10713420	10713651	.	+	.	Parent=1.563.5;
1	PacBio	exon	10714597	10714718	.	+	.	Parent=1.563.5;
1	PacBio	exon	10718067	10718238	.	+	.	Parent=1.563.5;
1	PacBio	exon	10722272	10722469	.	+	.	Parent=1.563.5;
1	PacBio	exon	10726578	10726604	.	+	.	Parent=1.563.5;
1	PacBio	exon	10728020	10728062	.	+	.	Parent=1.563.5;
1	PacBio	exon	10735211	10735365	.	+	.	Parent=1.563.5;
1	PacBio	exon	10737894	10738229	.	+	.	Parent=1.563.5;
1	PacBio	exon	10740317	10740424	.	+	.	Parent=1.563.5;
1	PacBio	exon	10743231	10743375	.	+	.	Parent=1.563.5;
1	PacBio	exon	10746266	10746514	.	+	.	Parent=1.563.5;
1	PacBio	exon	10756510	10756916	.	+	.	Parent=1.563.5;
1	PacBio	exon	10760270	10760422	.	+	.	Parent=1.563.5;
1	PacBio	exon	10770862	10771170	.	+	.	Parent=1.563.5;
1	PacBio	exon	10777167	10777360	.	+	.	Parent=1.563.5;
1	PacBio	exon	10778591	10780286	.	+	.	Parent=1.563.5;
1	ensembl	gene	10426053	10427687	.	-	.	ID=ENSBGRG00000000015;Name=ENSBGRG00000000015;Type=GeneModel;
1	ensembl	mRNA	10426053	10427687	.	-	.	ID=ENSBGRT00000000022;Parent=ENSBGRG00000000015;Name=ENSBGRT00000000022;Type=GeneModel;PacBioID=*;FLNC=0;
1	ensembl	exon	10426053	10427687	.	-	.	Parent=ENSBGRT00000000022;
1	ensembl	gene	11911531	12631826	.	-	.	ID=ENSBGRG00000000017;Name=ENSBGRG00000000017;Type=GeneModel;
1	ensembl	mRNA	11912833	12117993	.	-	.	ID=ENSBGRT00000000026;Parent=ENSBGRG00000000017;Name=ENSBGRT00000000026;Type=GeneModel;PacBioID=*;FLNC=0;
1	ensembl	exon	11912833	11913003	.	-	.	Parent=ENSBGRT00000000026;
1	ensembl	exon	11914758	11914958	.	-	.	Parent=ENSBGRT00000000026;
1	ensembl	exon	11923648	11923821	.	-	.	Parent=ENSBGRT00000000026;
1	ensembl	exon	11926378	11926560	.	-	.	Parent=ENSBGRT00000000026;
1	ensembl	exon	11938122	11938327	.	-	.	Parent=ENSBGRT00000000026;
1	ensembl	exon	11942906	11943166	.	-	.	Parent=ENSBGRT00000000026;
1	ensembl	exon	11956833	11956989	.	-	.	Parent=ENSBGRT00000000026;
1	ensembl	exon	11962538	11962819	.	-	.	Parent=ENSBGRT00000000026;
1	ensembl	exon	11968310	11968437	.	-	.	Parent=ENSBGRT00000000026;
1	ensembl	exon	11969867	11969909	.	-	.	Parent=ENSBGRT00000000026;
1	ensembl	exon	11980717	11980899	.	-	.	Parent=ENSBGRT00000000026;
1	ensembl	exon	11997680	11997851	.	-	.	Parent=ENSBGRT00000000026;
1	ensembl	exon	12001823	12001947	.	-	.	Parent=ENSBGRT00000000026;
1	ensembl	exon	12005097	12005328	.	-	.	Parent=ENSBGRT00000000026;
1	ensembl	exon	12013500	12013621	.	-	.	Parent=ENSBGRT00000000026;
1	ensembl	exon	12017796	12017962	.	-	.	Parent=ENSBGRT00000000026;
1	ensembl	exon	12019575	12019737	.	-	.	Parent=ENSBGRT00000000026;
1	ensembl	exon	12020172	12020253	.	-	.	Parent=ENSBGRT00000000026;
1	ensembl	exon	12026315	12026520	.	-	.	Parent=ENSBGRT00000000026;
1	ensembl	exon	12034070	12034241	.	-	.	Parent=ENSBGRT00000000026;
1	ensembl	exon	12039276	12039400	.	-	.	Parent=ENSBGRT00000000026;
1	ensembl	exon	12061893	12061904	.	-	.	Parent=ENSBGRT00000000026;
1	ensembl	exon	12068292	12068419	.	-	.	Parent=ENSBGRT00000000026;
1	ensembl	exon	12096117	12096255	.	-	.	Parent=ENSBGRT00000000026;
1	ensembl	exon	12114854	12114974	.	-	.	Parent=ENSBGRT00000000026;
1	ensembl	exon	12117836	12117993	.	-	.	Parent=ENSBGRT00000000026;
1	ensembl	mRNA	11912833	12631150	.	-	.	ID=ENSBGRT00000000024;Parent=ENSBGRG00000000017;Name=ENSBGRT00000000024;Type=GeneModel;PacBioID=*;FLNC=0;
1	ensembl	exon	11912833	11913003	.	-	.	Parent=ENSBGRT00000000024;
1	ensembl	exon	11914758	11914958	.	-	.	Parent=ENSBGRT00000000024;
1	ensembl	exon	11923648	11923821	.	-	.	Parent=ENSBGRT00000000024;
1	ensembl	exon	11926378	11926560	.	-	.	Parent=ENSBGRT00000000024;
1	ensembl	exon	11938122	11938327	.	-	.	Parent=ENSBGRT00000000024;
1	ensembl	exon	11942906	11943166	.	-	.	Parent=ENSBGRT00000000024;
1	ensembl	exon	11956833	11956989	.	-	.	Parent=ENSBGRT00000000024;
1	ensembl	exon	11962538	11962819	.	-	.	Parent=ENSBGRT00000000024;
1	ensembl	exon	11968310	11968437	.	-	.	Parent=ENSBGRT00000000024;
1	ensembl	exon	11969867	11969909	.	-	.	Parent=ENSBGRT00000000024;
1	ensembl	exon	11980717	11980899	.	-	.	Parent=ENSBGRT00000000024;
1	ensembl	exon	11997680	11997851	.	-	.	Parent=ENSBGRT00000000024;
1	ensembl	exon	12001823	12001947	.	-	.	Parent=ENSBGRT00000000024;
1	ensembl	exon	12005097	12005328	.	-	.	Parent=ENSBGRT00000000024;
1	ensembl	exon	12013500	12013621	.	-	.	Parent=ENSBGRT00000000024;
1	ensembl	exon	12017796	12017962	.	-	.	Parent=ENSBGRT00000000024;
1	ensembl	exon	12019575	12019737	.	-	.	Parent=ENSBGRT00000000024;
1	ensembl	exon	12020172	12020253	.	-	.	Parent=ENSBGRT00000000024;
1	ensembl	exon	12026315	12026520	.	-	.	Parent=ENSBGRT00000000024;
1	ensembl	exon	12034070	12034241	.	-	.	Parent=ENSBGRT00000000024;
1	ensembl	exon	12039276	12039400	.	-	.	Parent=ENSBGRT00000000024;
1	ensembl	exon	12067351	12067478	.	-	.	Parent=ENSBGRT00000000024;
1	ensembl	exon	12096117	12096255	.	-	.	Parent=ENSBGRT00000000024;
1	ensembl	exon	12114854	12114974	.	-	.	Parent=ENSBGRT00000000024;
1	ensembl	exon	12117836	12117993	.	-	.	Parent=ENSBGRT00000000024;
1	ensembl	exon	12555990	12556316	.	-	.	Parent=ENSBGRT00000000024;
1	ensembl	exon	12631090	12631150	.	-	.	Parent=ENSBGRT00000000024;
1	ensembl	mRNA	11912833	12631150	.	-	.	ID=ENSBGRT00000000025;Parent=ENSBGRG00000000017;Name=ENSBGRT00000000025;Type=GeneModel;PacBioID=*;FLNC=0;
1	ensembl	exon	11912833	11913003	.	-	.	Parent=ENSBGRT00000000025;
1	ensembl	exon	11914758	11914958	.	-	.	Parent=ENSBGRT00000000025;
1	ensembl	exon	11923648	11923821	.	-	.	Parent=ENSBGRT00000000025;
1	ensembl	exon	11938122	11938327	.	-	.	Parent=ENSBGRT00000000025;
1	ensembl	exon	11942906	11943166	.	-	.	Parent=ENSBGRT00000000025;
1	ensembl	exon	11956833	11956989	.	-	.	Parent=ENSBGRT00000000025;
1	ensembl	exon	11962538	11962819	.	-	.	Parent=ENSBGRT00000000025;
1	ensembl	exon	11968310	11968437	.	-	.	Parent=ENSBGRT00000000025;
1	ensembl	exon	11969867	11969909	.	-	.	Parent=ENSBGRT00000000025;
1	ensembl	exon	11980717	11980899	.	-	.	Parent=ENSBGRT00000000025;
1	ensembl	exon	11997680	11997851	.	-	.	Parent=ENSBGRT00000000025;
1	ensembl	exon	12001823	12001947	.	-	.	Parent=ENSBGRT00000000025;
1	ensembl	exon	12005097	12005328	.	-	.	Parent=ENSBGRT00000000025;
1	ensembl	exon	12013500	12013621	.	-	.	Parent=ENSBGRT00000000025;
1	ensembl	exon	12017796	12017962	.	-	.	Parent=ENSBGRT00000000025;
1	ensembl	exon	12019575	12019737	.	-	.	Parent=ENSBGRT00000000025;
1	ensembl	exon	12020172	12020253	.	-	.	Parent=ENSBGRT00000000025;
1	ensembl	exon	12026315	12026520	.	-	.	Parent=ENSBGRT00000000025;
1	ensembl	exon	12034070	12034241	.	-	.	Parent=ENSBGRT00000000025;
1	ensembl	exon	12039276	12039400	.	-	.	Parent=ENSBGRT00000000025;
1	ensembl	exon	12067351	12067478	.	-	.	Parent=ENSBGRT00000000025;
1	ensembl	exon	12096117	12096255	.	-	.	Parent=ENSBGRT00000000025;
1	ensembl	exon	12114854	12114974	.	-	.	Parent=ENSBGRT00000000025;
1	ensembl	exon	12117836	12117993	.	-	.	Parent=ENSBGRT00000000025;
1	ensembl	exon	12555990	12556316	.	-	.	Parent=ENSBGRT00000000025;
1	ensembl	exon	12631090	12631150	.	-	.	Parent=ENSBGRT00000000025;
1	PacBio	transcript	12066927	12631826	.	-	.	ID=1.7.1;Parent=ENSBGRG00000000017;Name=1.7.1;Type=KnownLoci_NovelIsoform;PacBioID=1.7.1;FLNC=1;
1	PacBio	exon	12066927	12067478	.	-	.	Parent=1.7.1;
1	PacBio	exon	12096117	12096255	.	-	.	Parent=1.7.1;
1	PacBio	exon	12114854	12114974	.	-	.	Parent=1.7.1;
1	PacBio	exon	12117836	12117993	.	-	.	Parent=1.7.1;
1	PacBio	exon	12555990	12556316	.	-	.	Parent=1.7.1;
1	PacBio	exon	12631090	12631826	.	-	.	Parent=1.7.1;
1	PacBio	transcript	11911531	12631826	.	-	.	ID=1.7.2;Parent=ENSBGRG00000000017;Name=1.7.2;Type=KnownLoci_NovelIsoform;PacBioID=1.7.2;FLNC=1;
1	PacBio	exon	11911531	11913003	.	-	.	Parent=1.7.2;
1	PacBio	exon	11914767	11914958	.	-	.	Parent=1.7.2;
1	PacBio	exon	11923648	11923821	.	-	.	Parent=1.7.2;
1	PacBio	exon	11938122	11938327	.	-	.	Parent=1.7.2;
1	PacBio	exon	11942906	11943166	.	-	.	Parent=1.7.2;
1	PacBio	exon	11956833	11956989	.	-	.	Parent=1.7.2;
1	PacBio	exon	11962538	11962819	.	-	.	Parent=1.7.2;
1	PacBio	exon	11968310	11968437	.	-	.	Parent=1.7.2;
1	PacBio	exon	11969867	11969909	.	-	.	Parent=1.7.2;
1	PacBio	exon	11980717	11980899	.	-	.	Parent=1.7.2;
1	PacBio	exon	11997680	11997851	.	-	.	Parent=1.7.2;
1	PacBio	exon	12001823	12001947	.	-	.	Parent=1.7.2;
1	PacBio	exon	12005097	12005328	.	-	.	Parent=1.7.2;
1	PacBio	exon	12013500	12013621	.	-	.	Parent=1.7.2;
1	PacBio	exon	12017796	12017962	.	-	.	Parent=1.7.2;
1	PacBio	exon	12019575	12019737	.	-	.	Parent=1.7.2;
1	PacBio	exon	12020172	12020253	.	-	.	Parent=1.7.2;
1	PacBio	exon	12026315	12026520	.	-	.	Parent=1.7.2;
1	PacBio	exon	12034070	12034241	.	-	.	Parent=1.7.2;
1	PacBio	exon	12039276	12039400	.	-	.	Parent=1.7.2;
1	PacBio	exon	12061893	12061904	.	-	.	Parent=1.7.2;
1	PacBio	exon	12068292	12068419	.	-	.	Parent=1.7.2;
1	PacBio	exon	12096117	12096255	.	-	.	Parent=1.7.2;
1	PacBio	exon	12114854	12114974	.	-	.	Parent=1.7.2;
1	PacBio	exon	12117836	12117993	.	-	.	Parent=1.7.2;
1	PacBio	exon	12555990	12556164	.	-	.	Parent=1.7.2;
1	PacBio	exon	12631647	12631826	.	-	.	Parent=1.7.2;
1	PacBio	transcript	11911534	12631368	.	-	.	ID=1.7.3;Parent=ENSBGRG00000000017;Name=1.7.3;Type=KnownLoci_NovelIsoform;PacBioID=1.7.3;FLNC=1;
1	PacBio	exon	11911534	11913003	.	-	.	Parent=1.7.3;
1	PacBio	exon	11914767	11914958	.	-	.	Parent=1.7.3;
1	PacBio	exon	11923648	11923821	.	-	.	Parent=1.7.3;
1	PacBio	exon	11926378	11926560	.	-	.	Parent=1.7.3;
1	PacBio	exon	11938122	11938327	.	-	.	Parent=1.7.3;
1	PacBio	exon	11942906	11943166	.	-	.	Parent=1.7.3;
1	PacBio	exon	11956833	11956989	.	-	.	Parent=1.7.3;
1	PacBio	exon	11962538	11962819	.	-	.	Parent=1.7.3;
1	PacBio	exon	11968310	11968437	.	-	.	Parent=1.7.3;
1	PacBio	exon	11969867	11969909	.	-	.	Parent=1.7.3;
1	PacBio	exon	11980717	11980899	.	-	.	Parent=1.7.3;
1	PacBio	exon	11997680	11997851	.	-	.	Parent=1.7.3;
1	PacBio	exon	12001823	12001947	.	-	.	Parent=1.7.3;
1	PacBio	exon	12005097	12005328	.	-	.	Parent=1.7.3;
1	PacBio	exon	12013500	12013621	.	-	.	Parent=1.7.3;
1	PacBio	exon	12017796	12017962	.	-	.	Parent=1.7.3;
1	PacBio	exon	12019575	12019737	.	-	.	Parent=1.7.3;
1	PacBio	exon	12020172	12020253	.	-	.	Parent=1.7.3;
1	PacBio	exon	12026315	12026520	.	-	.	Parent=1.7.3;
1	PacBio	exon	12034070	12034241	.	-	.	Parent=1.7.3;
1	PacBio	exon	12039276	12039400	.	-	.	Parent=1.7.3;
1	PacBio	exon	12061893	12061904	.	-	.	Parent=1.7.3;
1	PacBio	exon	12068292	12068419	.	-	.	Parent=1.7.3;
1	PacBio	exon	12096117	12096255	.	-	.	Parent=1.7.3;
1	PacBio	exon	12114854	12114974	.	-	.	Parent=1.7.3;
1	PacBio	exon	12117836	12117993	.	-	.	Parent=1.7.3;
1	PacBio	exon	12555990	12556316	.	-	.	Parent=1.7.3;
1	PacBio	exon	12631090	12631368	.	-	.	Parent=1.7.3;
1	PacBio	transcript	11911532	12631346	.	-	.	ID=1.7.4;Parent=ENSBGRG00000000017;Name=1.7.4;Type=KnownLoci_NovelIsoform;PacBioID=1.7.4;FLNC=1;
1	PacBio	exon	11911532	11913003	.	-	.	Parent=1.7.4;
1	PacBio	exon	11914767	11914958	.	-	.	Parent=1.7.4;
1	PacBio	exon	11916961	11917233	.	-	.	Parent=1.7.4;
1	PacBio	exon	11923648	11923821	.	-	.	Parent=1.7.4;
1	PacBio	exon	11926378	11926560	.	-	.	Parent=1.7.4;
1	PacBio	exon	11938122	11938327	.	-	.	Parent=1.7.4;
1	PacBio	exon	11942906	11943166	.	-	.	Parent=1.7.4;
1	PacBio	exon	11956833	11956989	.	-	.	Parent=1.7.4;
1	PacBio	exon	11962538	11962819	.	-	.	Parent=1.7.4;
1	PacBio	exon	11968310	11968437	.	-	.	Parent=1.7.4;
1	PacBio	exon	11969867	11969909	.	-	.	Parent=1.7.4;
1	PacBio	exon	11980717	11980899	.	-	.	Parent=1.7.4;
1	PacBio	exon	11997680	11997851	.	-	.	Parent=1.7.4;
1	PacBio	exon	12001823	12001947	.	-	.	Parent=1.7.4;
1	PacBio	exon	12005097	12005328	.	-	.	Parent=1.7.4;
1	PacBio	exon	12013500	12013621	.	-	.	Parent=1.7.4;
1	PacBio	exon	12017796	12017962	.	-	.	Parent=1.7.4;
1	PacBio	exon	12019575	12019737	.	-	.	Parent=1.7.4;
1	PacBio	exon	12020172	12020253	.	-	.	Parent=1.7.4;
1	PacBio	exon	12026315	12026520	.	-	.	Parent=1.7.4;
1	PacBio	exon	12034070	12034241	.	-	.	Parent=1.7.4;
1	PacBio	exon	12039276	12039400	.	-	.	Parent=1.7.4;
1	PacBio	exon	12061893	12061904	.	-	.	Parent=1.7.4;
1	PacBio	exon	12068292	12068419	.	-	.	Parent=1.7.4;
1	PacBio	exon	12096117	12096255	.	-	.	Parent=1.7.4;
1	PacBio	exon	12114854	12114974	.	-	.	Parent=1.7.4;
1	PacBio	exon	12117836	12117993	.	-	.	Parent=1.7.4;
1	PacBio	exon	12555990	12556316	.	-	.	Parent=1.7.4;
1	PacBio	exon	12631090	12631346	.	-	.	Parent=1.7.4;
1	PacBio	transcript	11912596	12631771	.	-	.	ID=1.7.5;Parent=ENSBGRG00000000017;Name=1.7.5;Type=KnownLoci_NovelIsoform;PacBioID=1.7.5;FLNC=1;
1	PacBio	exon	11912596	11913003	.	-	.	Parent=1.7.5;
1	PacBio	exon	11914758	11914958	.	-	.	Parent=1.7.5;
1	PacBio	exon	11916961	11917233	.	-	.	Parent=1.7.5;
1	PacBio	exon	11923648	11923821	.	-	.	Parent=1.7.5;
1	PacBio	exon	11926378	11926560	.	-	.	Parent=1.7.5;
1	PacBio	exon	11938122	11938327	.	-	.	Parent=1.7.5;
1	PacBio	exon	11942906	11943166	.	-	.	Parent=1.7.5;
1	PacBio	exon	11956833	11956989	.	-	.	Parent=1.7.5;
1	PacBio	exon	11962538	11962819	.	-	.	Parent=1.7.5;
1	PacBio	exon	11968310	11968437	.	-	.	Parent=1.7.5;
1	PacBio	exon	11969867	11969909	.	-	.	Parent=1.7.5;
1	PacBio	exon	11980717	11980899	.	-	.	Parent=1.7.5;
1	PacBio	exon	11997680	11997851	.	-	.	Parent=1.7.5;
1	PacBio	exon	12001823	12001947	.	-	.	Parent=1.7.5;
1	PacBio	exon	12005097	12005328	.	-	.	Parent=1.7.5;
1	PacBio	exon	12013500	12013621	.	-	.	Parent=1.7.5;
1	PacBio	exon	12017796	12017962	.	-	.	Parent=1.7.5;
1	PacBio	exon	12019575	12019737	.	-	.	Parent=1.7.5;
1	PacBio	exon	12020172	12020253	.	-	.	Parent=1.7.5;
1	PacBio	exon	12026315	12026520	.	-	.	Parent=1.7.5;
1	PacBio	exon	12034070	12034241	.	-	.	Parent=1.7.5;
1	PacBio	exon	12039276	12039400	.	-	.	Parent=1.7.5;
1	PacBio	exon	12061893	12061904	.	-	.	Parent=1.7.5;
1	PacBio	exon	12068292	12068419	.	-	.	Parent=1.7.5;
1	PacBio	exon	12096117	12096255	.	-	.	Parent=1.7.5;
1	PacBio	exon	12114854	12114974	.	-	.	Parent=1.7.5;
1	PacBio	exon	12117836	12117993	.	-	.	Parent=1.7.5;
1	PacBio	exon	12555990	12556316	.	-	.	Parent=1.7.5;
1	PacBio	exon	12631090	12631771	.	-	.	Parent=1.7.5;
1	ensembl	gene	12813104	12813460	.	+	.	ID=ENSBGRG00000000020;Name=ENSBGRG00000000020;Type=GeneModel;
1	ensembl	mRNA	12813104	12813460	.	+	.	ID=ENSBGRT00000000029;Parent=ENSBGRG00000000020;Name=ENSBGRT00000000029;Type=GeneModel;PacBioID=*;FLNC=0;
1	ensembl	exon	12813104	12813460	.	+	.	Parent=ENSBGRT00000000029;
1	ensembl	gene	14126671	14212482	.	-	.	ID=ENSBGRG00000000021;Name=ENSBGRG00000000021;Type=GeneModel;
1	ensembl	mRNA	14126671	14203964	.	-	.	ID=ENSBGRT00000000031;Parent=ENSBGRG00000000021;Name=ENSBGRT00000000031;Type=GeneModel;PacBioID=*;FLNC=0;
1	ensembl	exon	14126671	14127148	.	-	.	Parent=ENSBGRT00000000031;
1	ensembl	exon	14149605	14149781	.	-	.	Parent=ENSBGRT00000000031;
1	ensembl	exon	14154316	14154427	.	-	.	Parent=ENSBGRT00000000031;
1	ensembl	exon	14162543	14162647	.	-	.	Parent=ENSBGRT00000000031;
1	ensembl	exon	14164377	14164544	.	-	.	Parent=ENSBGRT00000000031;
1	ensembl	exon	14165730	14165819	.	-	.	Parent=ENSBGRT00000000031;
1	ensembl	exon	14177692	14177793	.	-	.	Parent=ENSBGRT00000000031;
1	ensembl	exon	14186647	14186755	.	-	.	Parent=ENSBGRT00000000031;
1	ensembl	exon	14189047	14189432	.	-	.	Parent=ENSBGRT00000000031;
1	ensembl	exon	14203946	14203964	.	-	.	Parent=ENSBGRT00000000031;
1	ensembl	mRNA	14126671	14203964	.	-	.	ID=ENSBGRT00000000032;Parent=ENSBGRG00000000021;Name=ENSBGRT00000000032;Type=GeneModel;PacBioID=*;FLNC=0;
1	ensembl	exon	14126671	14127148	.	-	.	Parent=ENSBGRT00000000032;
1	ensembl	exon	14149605	14149781	.	-	.	Parent=ENSBGRT00000000032;
1	ensembl	exon	14154316	14154427	.	-	.	Parent=ENSBGRT00000000032;
1	ensembl	exon	14162543	14162647	.	-	.	Parent=ENSBGRT00000000032;
1	ensembl	exon	14164377	14164544	.	-	.	Parent=ENSBGRT00000000032;
1	ensembl	exon	14177692	14177793	.	-	.	Parent=ENSBGRT00000000032;
1	ensembl	exon	14186647	14186755	.	-	.	Parent=ENSBGRT00000000032;
1	ensembl	exon	14189047	14189432	.	-	.	Parent=ENSBGRT00000000032;
1	ensembl	exon	14203946	14203964	.	-	.	Parent=ENSBGRT00000000032;
1	ensembl	mRNA	14126671	14212482	.	-	.	ID=ENSBGRT00000000030;Parent=ENSBGRG00000000021;Name=ENSBGRT00000000030;Type=GeneModel;PacBioID=*;FLNC=0;
1	ensembl	exon	14126671	14127148	.	-	.	Parent=ENSBGRT00000000030;
1	ensembl	exon	14149605	14149781	.	-	.	Parent=ENSBGRT00000000030;
1	ensembl	exon	14154316	14154427	.	-	.	Parent=ENSBGRT00000000030;
1	ensembl	exon	14162543	14162647	.	-	.	Parent=ENSBGRT00000000030;
1	ensembl	exon	14164377	14164544	.	-	.	Parent=ENSBGRT00000000030;
1	ensembl	exon	14165730	14165819	.	-	.	Parent=ENSBGRT00000000030;
1	ensembl	exon	14177692	14177793	.	-	.	Parent=ENSBGRT00000000030;
1	ensembl	exon	14186647	14186755	.	-	.	Parent=ENSBGRT00000000030;
1	ensembl	exon	14189047	14189432	.	-	.	Parent=ENSBGRT00000000030;
1	ensembl	exon	14212452	14212482	.	-	.	Parent=ENSBGRT00000000030;
1	ensembl	gene	14212338	14234545	.	+	.	ID=ENSBGRG00000000023;Name=ENSBGRG00000000023;Type=GeneModel;
1	ensembl	mRNA	14212338	14234545	.	+	.	ID=ENSBGRT00000000034;Parent=ENSBGRG00000000023;Name=ENSBGRT00000000034;Type=KnownLoci_KnownIsoform;PacBioID=1.570.1;FLNC=1;
1	ensembl	exon	14212338	14212733	.	+	.	Parent=ENSBGRT00000000034;
1	ensembl	exon	14218528	14218690	.	+	.	Parent=ENSBGRT00000000034;
1	ensembl	exon	14220893	14220965	.	+	.	Parent=ENSBGRT00000000034;
1	ensembl	exon	14230142	14230238	.	+	.	Parent=ENSBGRT00000000034;
1	ensembl	exon	14233148	14234545	.	+	.	Parent=ENSBGRT00000000034;
1	ensembl	gene	14280958	14390236	.	+	.	ID=ENSBGRG00000000024;Name=ENSBGRG00000000024;Type=GeneModel;
1	ensembl	mRNA	14280958	14388974	.	+	.	ID=ENSBGRT00000000036;Parent=ENSBGRG00000000024;Name=ENSBGRT00000000036;Type=GeneModel;PacBioID=*;FLNC=0;
1	ensembl	exon	14280958	14281298	.	+	.	Parent=ENSBGRT00000000036;
1	ensembl	exon	14291200	14291261	.	+	.	Parent=ENSBGRT00000000036;
1	ensembl	exon	14303026	14303173	.	+	.	Parent=ENSBGRT00000000036;
1	ensembl	exon	14303891	14304033	.	+	.	Parent=ENSBGRT00000000036;
1	ensembl	exon	14308655	14308832	.	+	.	Parent=ENSBGRT00000000036;
1	ensembl	exon	14316483	14316737	.	+	.	Parent=ENSBGRT00000000036;
1	ensembl	exon	14319848	14319913	.	+	.	Parent=ENSBGRT00000000036;
1	ensembl	exon	14325762	14325899	.	+	.	Parent=ENSBGRT00000000036;
1	ensembl	exon	14327974	14328120	.	+	.	Parent=ENSBGRT00000000036;
1	ensembl	exon	14330330	14330414	.	+	.	Parent=ENSBGRT00000000036;
1	ensembl	exon	14330510	14330576	.	+	.	Parent=ENSBGRT00000000036;
1	ensembl	exon	14330979	14331105	.	+	.	Parent=ENSBGRT00000000036;
1	ensembl	exon	14339145	14339321	.	+	.	Parent=ENSBGRT00000000036;
1	ensembl	exon	14343351	14343518	.	+	.	Parent=ENSBGRT00000000036;
1	ensembl	exon	14346327	14346489	.	+	.	Parent=ENSBGRT00000000036;
1	ensembl	exon	14351362	14351437	.	+	.	Parent=ENSBGRT00000000036;
1	ensembl	exon	14361555	14361615	.	+	.	Parent=ENSBGRT00000000036;
1	ensembl	exon	14362115	14362334	.	+	.	Parent=ENSBGRT00000000036;
1	ensembl	exon	14369414	14369568	.	+	.	Parent=ENSBGRT00000000036;
1	ensembl	exon	14370919	14371074	.	+	.	Parent=ENSBGRT00000000036;
1	ensembl	exon	14375752	14375951	.	+	.	Parent=ENSBGRT00000000036;
1	ensembl	exon	14377219	14377345	.	+	.	Parent=ENSBGRT00000000036;
1	ensembl	exon	14379154	14379255	.	+	.	Parent=ENSBGRT00000000036;
1	ensembl	exon	14381723	14381866	.	+	.	Parent=ENSBGRT00000000036;
1	ensembl	exon	14385383	14385541	.	+	.	Parent=ENSBGRT00000000036;
1	ensembl	exon	14387118	14387284	.	+	.	Parent=ENSBGRT00000000036;
1	ensembl	exon	14388620	14388974	.	+	.	Parent=ENSBGRT00000000036;
1	ensembl	mRNA	14280958	14388974	.	+	.	ID=ENSBGRT00000000037;Parent=ENSBGRG00000000024;Name=ENSBGRT00000000037;Type=GeneModel;PacBioID=*;FLNC=0;
1	ensembl	exon	14280958	14281298	.	+	.	Parent=ENSBGRT00000000037;
1	ensembl	exon	14291200	14291261	.	+	.	Parent=ENSBGRT00000000037;
1	ensembl	exon	14301747	14301894	.	+	.	Parent=ENSBGRT00000000037;
1	ensembl	exon	14303891	14304033	.	+	.	Parent=ENSBGRT00000000037;
1	ensembl	exon	14308655	14308832	.	+	.	Parent=ENSBGRT00000000037;
1	ensembl	exon	14316483	14316737	.	+	.	Parent=ENSBGRT00000000037;
1	ensembl	exon	14319848	14319913	.	+	.	Parent=ENSBGRT00000000037;
1	ensembl	exon	14325762	14325899	.	+	.	Parent=ENSBGRT00000000037;
1	ensembl	exon	14327974	14328120	.	+	.	Parent=ENSBGRT00000000037;
1	ensembl	exon	14330330	14330414	.	+	.	Parent=ENSBGRT00000000037;
1	ensembl	exon	14330510	14330576	.	+	.	Parent=ENSBGRT00000000037;
1	ensembl	exon	14330979	14331105	.	+	.	Parent=ENSBGRT00000000037;
1	ensembl	exon	14339145	14339321	.	+	.	Parent=ENSBGRT00000000037;
1	ensembl	exon	14343351	14343518	.	+	.	Parent=ENSBGRT00000000037;
1	ensembl	exon	14346327	14346489	.	+	.	Parent=ENSBGRT00000000037;
1	ensembl	exon	14351362	14351437	.	+	.	Parent=ENSBGRT00000000037;
1	ensembl	exon	14361555	14361615	.	+	.	Parent=ENSBGRT00000000037;
1	ensembl	exon	14362115	14362334	.	+	.	Parent=ENSBGRT00000000037;
1	ensembl	exon	14369414	14369568	.	+	.	Parent=ENSBGRT00000000037;
1	ensembl	exon	14370919	14371074	.	+	.	Parent=ENSBGRT00000000037;
1	ensembl	exon	14375752	14375951	.	+	.	Parent=ENSBGRT00000000037;
1	ensembl	exon	14377219	14377345	.	+	.	Parent=ENSBGRT00000000037;
1	ensembl	exon	14379154	14379255	.	+	.	Parent=ENSBGRT00000000037;
1	ensembl	exon	14381723	14381866	.	+	.	Parent=ENSBGRT00000000037;
1	ensembl	exon	14385383	14385541	.	+	.	Parent=ENSBGRT00000000037;
1	ensembl	exon	14387118	14387284	.	+	.	Parent=ENSBGRT00000000037;
1	ensembl	exon	14388620	14388974	.	+	.	Parent=ENSBGRT00000000037;
1	ensembl	mRNA	14280958	14389288	.	+	.	ID=ENSBGRT00000000035;Parent=ENSBGRG00000000024;Name=ENSBGRT00000000035;Type=GeneModel;PacBioID=*;FLNC=0;
1	ensembl	exon	14280958	14281298	.	+	.	Parent=ENSBGRT00000000035;
1	ensembl	exon	14291200	14291261	.	+	.	Parent=ENSBGRT00000000035;
1	ensembl	exon	14303026	14303173	.	+	.	Parent=ENSBGRT00000000035;
1	ensembl	exon	14303891	14304033	.	+	.	Parent=ENSBGRT00000000035;
1	ensembl	exon	14308655	14308832	.	+	.	Parent=ENSBGRT00000000035;
1	ensembl	exon	14316483	14316737	.	+	.	Parent=ENSBGRT00000000035;
1	ensembl	exon	14319848	14319913	.	+	.	Parent=ENSBGRT00000000035;
1	ensembl	exon	14325762	14325899	.	+	.	Parent=ENSBGRT00000000035;
1	ensembl	exon	14327974	14328120	.	+	.	Parent=ENSBGRT00000000035;
1	ensembl	exon	14330330	14330414	.	+	.	Parent=ENSBGRT00000000035;
1	ensembl	exon	14330510	14330576	.	+	.	Parent=ENSBGRT00000000035;
1	ensembl	exon	14330979	14331105	.	+	.	Parent=ENSBGRT00000000035;
1	ensembl	exon	14339145	14339321	.	+	.	Parent=ENSBGRT00000000035;
1	ensembl	exon	14343351	14343518	.	+	.	Parent=ENSBGRT00000000035;
1	ensembl	exon	14346327	14346489	.	+	.	Parent=ENSBGRT00000000035;
1	ensembl	exon	14351362	14351437	.	+	.	Parent=ENSBGRT00000000035;
1	ensembl	exon	14361555	14361615	.	+	.	Parent=ENSBGRT00000000035;
1	ensembl	exon	14362115	14362334	.	+	.	Parent=ENSBGRT00000000035;
1	ensembl	exon	14369414	14369568	.	+	.	Parent=ENSBGRT00000000035;
1	ensembl	exon	14370919	14371074	.	+	.	Parent=ENSBGRT00000000035;
1	ensembl	exon	14375752	14375951	.	+	.	Parent=ENSBGRT00000000035;
1	ensembl	exon	14377219	14377345	.	+	.	Parent=ENSBGRT00000000035;
1	ensembl	exon	14379154	14379255	.	+	.	Parent=ENSBGRT00000000035;
1	ensembl	exon	14381723	14381866	.	+	.	Parent=ENSBGRT00000000035;
1	ensembl	exon	14385383	14385541	.	+	.	Parent=ENSBGRT00000000035;
1	ensembl	exon	14387118	14387284	.	+	.	Parent=ENSBGRT00000000035;
1	ensembl	exon	14388620	14388814	.	+	.	Parent=ENSBGRT00000000035;
1	ensembl	exon	14389156	14389288	.	+	.	Parent=ENSBGRT00000000035;
1	PacBio	transcript	14281151	14390236	.	+	.	ID=1.571.1;Parent=ENSBGRG00000000024;Name=1.571.1;Type=KnownLoci_NovelIsoform;PacBioID=1.571.1;FLNC=2;
1	PacBio	exon	14281151	14281298	.	+	.	Parent=1.571.1;
1	PacBio	exon	14291200	14291261	.	+	.	Parent=1.571.1;
1	PacBio	exon	14301747	14301894	.	+	.	Parent=1.571.1;
1	PacBio	exon	14303891	14304033	.	+	.	Parent=1.571.1;
1	PacBio	exon	14308655	14308832	.	+	.	Parent=1.571.1;
1	PacBio	exon	14316483	14316737	.	+	.	Parent=1.571.1;
1	PacBio	exon	14319848	14319913	.	+	.	Parent=1.571.1;
1	PacBio	exon	14325762	14325899	.	+	.	Parent=1.571.1;
1	PacBio	exon	14327974	14328120	.	+	.	Parent=1.571.1;
1	PacBio	exon	14330330	14330414	.	+	.	Parent=1.571.1;
1	PacBio	exon	14330510	14330576	.	+	.	Parent=1.571.1;
1	PacBio	exon	14330979	14331105	.	+	.	Parent=1.571.1;
1	PacBio	exon	14339145	14339321	.	+	.	Parent=1.571.1;
1	PacBio	exon	14343351	14343518	.	+	.	Parent=1.571.1;
1	PacBio	exon	14346327	14346489	.	+	.	Parent=1.571.1;
1	PacBio	exon	14351362	14351437	.	+	.	Parent=1.571.1;
1	PacBio	exon	14361555	14361615	.	+	.	Parent=1.571.1;
1	PacBio	exon	14362115	14362334	.	+	.	Parent=1.571.1;
1	PacBio	exon	14369414	14369568	.	+	.	Parent=1.571.1;
1	PacBio	exon	14370919	14371074	.	+	.	Parent=1.571.1;
1	PacBio	exon	14375752	14375951	.	+	.	Parent=1.571.1;
1	PacBio	exon	14377219	14377345	.	+	.	Parent=1.571.1;
1	PacBio	exon	14379154	14379255	.	+	.	Parent=1.571.1;
1	PacBio	exon	14381723	14381866	.	+	.	Parent=1.571.1;
1	PacBio	exon	14385383	14385541	.	+	.	Parent=1.571.1;
1	PacBio	exon	14387118	14387284	.	+	.	Parent=1.571.1;
1	PacBio	exon	14388620	14388814	.	+	.	Parent=1.571.1;
1	PacBio	exon	14389156	14390236	.	+	.	Parent=1.571.1;
1	ensembl	gene	14404460	14414946	.	-	.	ID=ENSBGRG00000000025;Name=ENSBGRG00000000025;Type=GeneModel;
1	ensembl	mRNA	14404460	14414915	.	-	.	ID=ENSBGRT00000000038;Parent=ENSBGRG00000000025;Name=ENSBGRT00000000038;Type=GeneModel;PacBioID=*;FLNC=0;
1	ensembl	exon	14404460	14405223	.	-	.	Parent=ENSBGRT00000000038;
1	ensembl	exon	14406159	14406326	.	-	.	Parent=ENSBGRT00000000038;
1	ensembl	exon	14409073	14409286	.	-	.	Parent=ENSBGRT00000000038;
1	ensembl	exon	14410674	14410694	.	-	.	Parent=ENSBGRT00000000038;
1	ensembl	exon	14412020	14412360	.	-	.	Parent=ENSBGRT00000000038;
1	ensembl	exon	14414891	14414915	.	-	.	Parent=ENSBGRT00000000038;
1	ensembl	mRNA	14404460	14414915	.	-	.	ID=ENSBGRT00000000039;Parent=ENSBGRG00000000025;Name=ENSBGRT00000000039;Type=KnownLoci_KnownIsoform;PacBioID=1.9.2;FLNC=34;
1	ensembl	exon	14404460	14405223	.	-	.	Parent=ENSBGRT00000000039;
1	ensembl	exon	14406159	14406326	.	-	.	Parent=ENSBGRT00000000039;
1	ensembl	exon	14409073	14409286	.	-	.	Parent=ENSBGRT00000000039;
1	ensembl	exon	14412020	14412360	.	-	.	Parent=ENSBGRT00000000039;
1	ensembl	exon	14414891	14414915	.	-	.	Parent=ENSBGRT00000000039;
1	PacBio	transcript	14407890	14414946	.	-	.	ID=1.9.1;Parent=ENSBGRG00000000025;Name=1.9.1;Type=KnownLoci_NovelIsoform;PacBioID=1.9.1;FLNC=1;
1	PacBio	exon	14407890	14412360	.	-	.	Parent=1.9.1;
1	PacBio	exon	14414891	14414946	.	-	.	Parent=1.9.1;
1	ensembl	gene	14535345	14716965	.	-	.	ID=ENSBGRG00000000026;Name=ENSBGRG00000000026;Type=GeneModel;
1	ensembl	mRNA	14535345	14598528	.	-	.	ID=ENSBGRT00000000041;Parent=ENSBGRG00000000026;Name=ENSBGRT00000000041;Type=KnownLoci_KnownIsoform;PacBioID=1.10.1;FLNC=2;
1	ensembl	exon	14535345	14535529	.	-	.	Parent=ENSBGRT00000000041;
1	ensembl	exon	14548533	14548683	.	-	.	Parent=ENSBGRT00000000041;
1	ensembl	exon	14552841	14553044	.	-	.	Parent=ENSBGRT00000000041;
1	ensembl	exon	14558091	14558242	.	-	.	Parent=ENSBGRT00000000041;
1	ensembl	exon	14560867	14560996	.	-	.	Parent=ENSBGRT00000000041;
1	ensembl	exon	14565916	14566065	.	-	.	Parent=ENSBGRT00000000041;
1	ensembl	exon	14570689	14570760	.	-	.	Parent=ENSBGRT00000000041;
1	ensembl	exon	14598472	14598528	.	-	.	Parent=ENSBGRT00000000041;
1	ensembl	mRNA	14535345	14598528	.	-	.	ID=ENSBGRT00000000042;Parent=ENSBGRG00000000026;Name=ENSBGRT00000000042;Type=GeneModel;PacBioID=*;FLNC=0;
1	ensembl	exon	14535345	14535529	.	-	.	Parent=ENSBGRT00000000042;
1	ensembl	exon	14548533	14548683	.	-	.	Parent=ENSBGRT00000000042;
1	ensembl	exon	14552841	14553044	.	-	.	Parent=ENSBGRT00000000042;
1	ensembl	exon	14558091	14558242	.	-	.	Parent=ENSBGRT00000000042;
1	ensembl	exon	14560867	14560996	.	-	.	Parent=ENSBGRT00000000042;
1	ensembl	exon	14565916	14566065	.	-	.	Parent=ENSBGRT00000000042;
1	ensembl	exon	14598472	14598528	.	-	.	Parent=ENSBGRT00000000042;
1	ensembl	mRNA	14535345	14598528	.	-	.	ID=ENSBGRT00000000043;Parent=ENSBGRG00000000026;Name=ENSBGRT00000000043;Type=GeneModel;PacBioID=*;FLNC=0;
1	ensembl	exon	14535345	14535529	.	-	.	Parent=ENSBGRT00000000043;
1	ensembl	exon	14548533	14548683	.	-	.	Parent=ENSBGRT00000000043;
1	ensembl	exon	14552841	14553044	.	-	.	Parent=ENSBGRT00000000043;
1	ensembl	exon	14598472	14598528	.	-	.	Parent=ENSBGRT00000000043;
1	ensembl	mRNA	14535345	14716965	.	-	.	ID=ENSBGRT00000000040;Parent=ENSBGRG00000000026;Name=ENSBGRT00000000040;Type=GeneModel;PacBioID=*;FLNC=0;
1	ensembl	exon	14535345	14535529	.	-	.	Parent=ENSBGRT00000000040;
1	ensembl	exon	14548533	14548683	.	-	.	Parent=ENSBGRT00000000040;
1	ensembl	exon	14552841	14553044	.	-	.	Parent=ENSBGRT00000000040;
1	ensembl	exon	14558091	14558242	.	-	.	Parent=ENSBGRT00000000040;
1	ensembl	exon	14560867	14560996	.	-	.	Parent=ENSBGRT00000000040;
1	ensembl	exon	14565916	14566065	.	-	.	Parent=ENSBGRT00000000040;
1	ensembl	exon	14570689	14570760	.	-	.	Parent=ENSBGRT00000000040;
1	ensembl	exon	14637987	14638336	.	-	.	Parent=ENSBGRT00000000040;
1	ensembl	exon	14639796	14639922	.	-	.	Parent=ENSBGRT00000000040;
1	ensembl	exon	14662186	14662265	.	-	.	Parent=ENSBGRT00000000040;
1	ensembl	exon	14668296	14668352	.	-	.	Parent=ENSBGRT00000000040;
1	ensembl	exon	14670919	14671005	.	-	.	Parent=ENSBGRT00000000040;
1	ensembl	exon	14677469	14677506	.	-	.	Parent=ENSBGRT00000000040;
1	ensembl	exon	14680375	14680412	.	-	.	Parent=ENSBGRT00000000040;
1	ensembl	exon	14709656	14709787	.	-	.	Parent=ENSBGRT00000000040;
1	ensembl	exon	14716821	14716965	.	-	.	Parent=ENSBGRT00000000040;
1	ensembl	gene	15063990	15067268	.	-	.	ID=ENSBGRG00000000027;Name=ENSBGRG00000000027;Type=GeneModel;
1	ensembl	mRNA	15063990	15067268	.	-	.	ID=ENSBGRT00000000044;Parent=ENSBGRG00000000027;Name=ENSBGRT00000000044;Type=GeneModel;PacBioID=*;FLNC=0;
1	ensembl	exon	15063990	15067268	.	-	.	Parent=ENSBGRT00000000044;
1	ensembl	gene	15073108	15073311	.	+	.	ID=ENSBGRG00000000028;Name=ENSBGRG00000000028;Type=GeneModel;
1	ensembl	mRNA	15073108	15073311	.	+	.	ID=ENSBGRT00000000045;Parent=ENSBGRG00000000028;Name=ENSBGRT00000000045;Type=GeneModel;PacBioID=*;FLNC=0;
1	ensembl	exon	15073108	15073311	.	+	.	Parent=ENSBGRT00000000045;
1	ensembl	gene	15085309	15086352	.	+	.	ID=ENSBGRG00000000029;Name=ENSBGRG00000000029;Type=GeneModel;
1	ensembl	mRNA	15085309	15086352	.	+	.	ID=ENSBGRT00000000046;Parent=ENSBGRG00000000029;Name=ENSBGRT00000000046;Type=GeneModel;PacBioID=*;FLNC=0;
1	ensembl	exon	15085309	15086352	.	+	.	Parent=ENSBGRT00000000046;
1	ensembl	ncRNA_gene	15557138	15626599	.	-	.	ID=ENSBGRG00000000030;Name=ENSBGRG00000000030;Type=GeneModel;
1	ensembl	lnc_RNA	15557138	15626599	.	-	.	ID=ENSBGRT00000000047;Parent=ENSBGRG00000000030;Name=ENSBGRT00000000047;Type=GeneModel;PacBioID=*;FLNC=0;
1	ensembl	exon	15557138	15559728	.	-	.	Parent=ENSBGRT00000000047;
1	ensembl	exon	15626429	15626599	.	-	.	Parent=ENSBGRT00000000047;
1	ensembl	gene	16016068	16187626	.	+	.	ID=ENSBGRG00000000031;Name=ENSBGRG00000000031;Type=GeneModel;
1	ensembl	mRNA	16016068	16187193	.	+	.	ID=ENSBGRT00000000048;Parent=ENSBGRG00000000031;Name=ENSBGRT00000000048;Type=GeneModel;PacBioID=*;FLNC=0;
1	ensembl	exon	16016068	16016112	.	+	.	Parent=ENSBGRT00000000048;
1	ensembl	exon	16045118	16045195	.	+	.	Parent=ENSBGRT00000000048;
1	ensembl	exon	16051086	16051230	.	+	.	Parent=ENSBGRT00000000048;
1	ensembl	exon	16067546	16067669	.	+	.	Parent=ENSBGRT00000000048;
1	ensembl	exon	16081754	16081916	.	+	.	Parent=ENSBGRT00000000048;
1	ensembl	exon	16092746	16092832	.	+	.	Parent=ENSBGRT00000000048;
1	ensembl	exon	16101557	16101694	.	+	.	Parent=ENSBGRT00000000048;
1	ensembl	exon	16105039	16105115	.	+	.	Parent=ENSBGRT00000000048;
1	ensembl	exon	16110803	16110876	.	+	.	Parent=ENSBGRT00000000048;
1	ensembl	exon	16115483	16115631	.	+	.	Parent=ENSBGRT00000000048;
1	ensembl	exon	16121581	16121708	.	+	.	Parent=ENSBGRT00000000048;
1	ensembl	exon	16122056	16122151	.	+	.	Parent=ENSBGRT00000000048;
1	ensembl	exon	16123426	16123587	.	+	.	Parent=ENSBGRT00000000048;
1	ensembl	exon	16124200	16124426	.	+	.	Parent=ENSBGRT00000000048;
1	ensembl	exon	16127278	16127348	.	+	.	Parent=ENSBGRT00000000048;
1	ensembl	exon	16128049	16128277	.	+	.	Parent=ENSBGRT00000000048;
1	ensembl	exon	16131965	16132165	.	+	.	Parent=ENSBGRT00000000048;
1	ensembl	exon	16140989	16141128	.	+	.	Parent=ENSBGRT00000000048;
1	ensembl	exon	16146037	16146150	.	+	.	Parent=ENSBGRT00000000048;
1	ensembl	exon	16148891	16148986	.	+	.	Parent=ENSBGRT00000000048;
1	ensembl	exon	16172489	16172667	.	+	.	Parent=ENSBGRT00000000048;
1	ensembl	exon	16174491	16174569	.	+	.	Parent=ENSBGRT00000000048;
1	ensembl	exon	16178071	16178150	.	+	.	Parent=ENSBGRT00000000048;
1	ensembl	exon	16182284	16182407	.	+	.	Parent=ENSBGRT00000000048;
1	ensembl	exon	16186520	16186715	.	+	.	Parent=ENSBGRT00000000048;
1	ensembl	exon	16187021	16187193	.	+	.	Parent=ENSBGRT00000000048;
1	ensembl	mRNA	16016068	16187193	.	+	.	ID=ENSBGRT00000000049;Parent=ENSBGRG00000000031;Name=ENSBGRT00000000049;Type=GeneModel;PacBioID=*;FLNC=0;
1	ensembl	exon	16016068	16016112	.	+	.	Parent=ENSBGRT00000000049;
1	ensembl	exon	16045118	16045195	.	+	.	Parent=ENSBGRT00000000049;
1	ensembl	exon	16051086	16051230	.	+	.	Parent=ENSBGRT00000000049;
1	ensembl	exon	16067546	16067669	.	+	.	Parent=ENSBGRT00000000049;
1	ensembl	exon	16081754	16081916	.	+	.	Parent=ENSBGRT00000000049;
1	ensembl	exon	16092746	16092832	.	+	.	Parent=ENSBGRT00000000049;
1	ensembl	exon	16101557	16101694	.	+	.	Parent=ENSBGRT00000000049;
1	ensembl	exon	16105039	16105115	.	+	.	Parent=ENSBGRT00000000049;
1	ensembl	exon	16110803	16110876	.	+	.	Parent=ENSBGRT00000000049;
1	ensembl	exon	16115483	16115631	.	+	.	Parent=ENSBGRT00000000049;
1	ensembl	exon	16121581	16121708	.	+	.	Parent=ENSBGRT00000000049;
1	ensembl	exon	16122056	16122151	.	+	.	Parent=ENSBGRT00000000049;
1	ensembl	exon	16123426	16123587	.	+	.	Parent=ENSBGRT00000000049;
1	ensembl	exon	16124200	16124426	.	+	.	Parent=ENSBGRT00000000049;
1	ensembl	exon	16127278	16127348	.	+	.	Parent=ENSBGRT00000000049;
1	ensembl	exon	16128049	16128277	.	+	.	Parent=ENSBGRT00000000049;
1	ensembl	exon	16129688	16129888	.	+	.	Parent=ENSBGRT00000000049;
1	ensembl	exon	16140989	16141128	.	+	.	Parent=ENSBGRT00000000049;
1	ensembl	exon	16146037	16146150	.	+	.	Parent=ENSBGRT00000000049;
1	ensembl	exon	16148891	16148986	.	+	.	Parent=ENSBGRT00000000049;
1	ensembl	exon	16172489	16172667	.	+	.	Parent=ENSBGRT00000000049;
1	ensembl	exon	16174491	16174569	.	+	.	Parent=ENSBGRT00000000049;
1	ensembl	exon	16178071	16178150	.	+	.	Parent=ENSBGRT00000000049;
1	ensembl	exon	16182284	16182407	.	+	.	Parent=ENSBGRT00000000049;
1	ensembl	exon	16186520	16186715	.	+	.	Parent=ENSBGRT00000000049;
1	ensembl	exon	16187021	16187193	.	+	.	Parent=ENSBGRT00000000049;
1	ensembl	mRNA	16016068	16187193	.	+	.	ID=ENSBGRT00000000050;Parent=ENSBGRG00000000031;Name=ENSBGRT00000000050;Type=GeneModel;PacBioID=*;FLNC=0;
1	ensembl	exon	16016068	16016112	.	+	.	Parent=ENSBGRT00000000050;
1	ensembl	exon	16045118	16045195	.	+	.	Parent=ENSBGRT00000000050;
1	ensembl	exon	16051086	16051230	.	+	.	Parent=ENSBGRT00000000050;
1	ensembl	exon	16067546	16067669	.	+	.	Parent=ENSBGRT00000000050;
1	ensembl	exon	16081754	16081916	.	+	.	Parent=ENSBGRT00000000050;
1	ensembl	exon	16092746	16092832	.	+	.	Parent=ENSBGRT00000000050;
1	ensembl	exon	16101557	16101694	.	+	.	Parent=ENSBGRT00000000050;
1	ensembl	exon	16105039	16105115	.	+	.	Parent=ENSBGRT00000000050;
1	ensembl	exon	16110803	16110876	.	+	.	Parent=ENSBGRT00000000050;
1	ensembl	exon	16115483	16115631	.	+	.	Parent=ENSBGRT00000000050;
1	ensembl	exon	16121581	16121708	.	+	.	Parent=ENSBGRT00000000050;
1	ensembl	exon	16122056	16122151	.	+	.	Parent=ENSBGRT00000000050;
1	ensembl	exon	16123426	16123587	.	+	.	Parent=ENSBGRT00000000050;
1	ensembl	exon	16124200	16124426	.	+	.	Parent=ENSBGRT00000000050;
1	ensembl	exon	16127278	16127348	.	+	.	Parent=ENSBGRT00000000050;
1	ensembl	exon	16128049	16128277	.	+	.	Parent=ENSBGRT00000000050;
1	ensembl	exon	16129688	16129888	.	+	.	Parent=ENSBGRT00000000050;
1	ensembl	exon	16140989	16141128	.	+	.	Parent=ENSBGRT00000000050;
1	ensembl	exon	16148891	16148986	.	+	.	Parent=ENSBGRT00000000050;
1	ensembl	exon	16172489	16172667	.	+	.	Parent=ENSBGRT00000000050;
1	ensembl	exon	16174491	16174569	.	+	.	Parent=ENSBGRT00000000050;
1	ensembl	exon	16178071	16178150	.	+	.	Parent=ENSBGRT00000000050;
1	ensembl	exon	16182284	16182407	.	+	.	Parent=ENSBGRT00000000050;
1	ensembl	exon	16186520	16186715	.	+	.	Parent=ENSBGRT00000000050;
1	ensembl	exon	16187021	16187193	.	+	.	Parent=ENSBGRT00000000050;
1	ensembl	mRNA	16016068	16187193	.	+	.	ID=ENSBGRT00000000051;Parent=ENSBGRG00000000031;Name=ENSBGRT00000000051;Type=GeneModel;PacBioID=*;FLNC=0;
1	ensembl	exon	16016068	16016112	.	+	.	Parent=ENSBGRT00000000051;
1	ensembl	exon	16045118	16045195	.	+	.	Parent=ENSBGRT00000000051;
1	ensembl	exon	16051086	16051230	.	+	.	Parent=ENSBGRT00000000051;
1	ensembl	exon	16067546	16067669	.	+	.	Parent=ENSBGRT00000000051;
1	ensembl	exon	16081754	16081916	.	+	.	Parent=ENSBGRT00000000051;
1	ensembl	exon	16092746	16092832	.	+	.	Parent=ENSBGRT00000000051;
1	ensembl	exon	16101557	16101694	.	+	.	Parent=ENSBGRT00000000051;
1	ensembl	exon	16105039	16105115	.	+	.	Parent=ENSBGRT00000000051;
1	ensembl	exon	16110803	16110876	.	+	.	Parent=ENSBGRT00000000051;
1	ensembl	exon	16115483	16115631	.	+	.	Parent=ENSBGRT00000000051;
1	ensembl	exon	16121581	16121708	.	+	.	Parent=ENSBGRT00000000051;
1	ensembl	exon	16122056	16122151	.	+	.	Parent=ENSBGRT00000000051;
1	ensembl	exon	16123426	16123587	.	+	.	Parent=ENSBGRT00000000051;
1	ensembl	exon	16124200	16124426	.	+	.	Parent=ENSBGRT00000000051;
1	ensembl	exon	16127278	16127348	.	+	.	Parent=ENSBGRT00000000051;
1	ensembl	exon	16128049	16128277	.	+	.	Parent=ENSBGRT00000000051;
1	ensembl	exon	16129688	16129888	.	+	.	Parent=ENSBGRT00000000051;
1	ensembl	exon	16140989	16141128	.	+	.	Parent=ENSBGRT00000000051;
1	ensembl	exon	16172489	16172667	.	+	.	Parent=ENSBGRT00000000051;
1	ensembl	exon	16174491	16174569	.	+	.	Parent=ENSBGRT00000000051;
1	ensembl	exon	16178071	16178150	.	+	.	Parent=ENSBGRT00000000051;
1	ensembl	exon	16182284	16182407	.	+	.	Parent=ENSBGRT00000000051;
1	ensembl	exon	16186520	16186715	.	+	.	Parent=ENSBGRT00000000051;
1	ensembl	exon	16187021	16187193	.	+	.	Parent=ENSBGRT00000000051;
1	ensembl	mRNA	16016068	16187193	.	+	.	ID=ENSBGRT00000000052;Parent=ENSBGRG00000000031;Name=ENSBGRT00000000052;Type=GeneModel;PacBioID=*;FLNC=0;
1	ensembl	exon	16016068	16016112	.	+	.	Parent=ENSBGRT00000000052;
1	ensembl	exon	16045118	16045195	.	+	.	Parent=ENSBGRT00000000052;
1	ensembl	exon	16051086	16051230	.	+	.	Parent=ENSBGRT00000000052;
1	ensembl	exon	16067546	16067669	.	+	.	Parent=ENSBGRT00000000052;
1	ensembl	exon	16081754	16081916	.	+	.	Parent=ENSBGRT00000000052;
1	ensembl	exon	16092746	16092832	.	+	.	Parent=ENSBGRT00000000052;
1	ensembl	exon	16101557	16101694	.	+	.	Parent=ENSBGRT00000000052;
1	ensembl	exon	16178071	16178150	.	+	.	Parent=ENSBGRT00000000052;
1	ensembl	exon	16182284	16182407	.	+	.	Parent=ENSBGRT00000000052;
1	ensembl	exon	16186520	16186715	.	+	.	Parent=ENSBGRT00000000052;
1	ensembl	exon	16187021	16187193	.	+	.	Parent=ENSBGRT00000000052;
1	PacBio	transcript	16128134	16187624	.	+	.	ID=1.576.1;Parent=ENSBGRG00000000031;Name=1.576.1;Type=KnownLoci_NovelIsoform;PacBioID=1.576.1;FLNC=1;
1	PacBio	exon	16128134	16128277	.	+	.	Parent=1.576.1;
1	PacBio	exon	16129688	16129888	.	+	.	Parent=1.576.1;
1	PacBio	exon	16140989	16141128	.	+	.	Parent=1.576.1;
1	PacBio	exon	16148891	16148986	.	+	.	Parent=1.576.1;
1	PacBio	exon	16172489	16172667	.	+	.	Parent=1.576.1;
1	PacBio	exon	16174491	16174569	.	+	.	Parent=1.576.1;
1	PacBio	exon	16178071	16178150	.	+	.	Parent=1.576.1;
1	PacBio	exon	16182284	16182407	.	+	.	Parent=1.576.1;
1	PacBio	exon	16186520	16186715	.	+	.	Parent=1.576.1;
1	PacBio	exon	16187021	16187624	.	+	.	Parent=1.576.1;
1	PacBio	transcript	16115570	16187626	.	+	.	ID=1.576.2;Parent=ENSBGRG00000000031;Name=1.576.2;Type=KnownLoci_NovelIsoform;PacBioID=1.576.2;FLNC=1;
1	PacBio	exon	16115570	16115631	.	+	.	Parent=1.576.2;
1	PacBio	exon	16121581	16121708	.	+	.	Parent=1.576.2;
1	PacBio	exon	16122056	16122151	.	+	.	Parent=1.576.2;
1	PacBio	exon	16123426	16123587	.	+	.	Parent=1.576.2;
1	PacBio	exon	16124200	16124426	.	+	.	Parent=1.576.2;
1	PacBio	exon	16127278	16127348	.	+	.	Parent=1.576.2;
1	PacBio	exon	16128049	16128277	.	+	.	Parent=1.576.2;
1	PacBio	exon	16129688	16129888	.	+	.	Parent=1.576.2;
1	PacBio	exon	16140989	16141128	.	+	.	Parent=1.576.2;
1	PacBio	exon	16172489	16172667	.	+	.	Parent=1.576.2;
1	PacBio	exon	16174491	16174569	.	+	.	Parent=1.576.2;
1	PacBio	exon	16178071	16178150	.	+	.	Parent=1.576.2;
1	PacBio	exon	16182284	16182407	.	+	.	Parent=1.576.2;
1	PacBio	exon	16186520	16186715	.	+	.	Parent=1.576.2;
1	PacBio	exon	16187021	16187626	.	+	.	Parent=1.576.2;
1	ensembl	gene	16040018	16041049	.	-	.	ID=ENSBGRG00000000032;Name=ENSBGRG00000000032;Type=GeneModel;
1	ensembl	mRNA	16040018	16041049	.	-	.	ID=ENSBGRT00000000053;Parent=ENSBGRG00000000032;Name=ENSBGRT00000000053;Type=GeneModel;PacBioID=*;FLNC=0;
1	ensembl	exon	16040018	16041049	.	-	.	Parent=ENSBGRT00000000053;
1	ensembl	ncRNA_gene	16391544	16801002	.	+	.	ID=ENSBGRG00000000034;Name=ENSBGRG00000000034;Type=GeneModel;
1	ensembl	lnc_RNA	16586497	16667834	.	+	.	ID=ENSBGRT00000000057;Parent=ENSBGRG00000000034;Name=ENSBGRT00000000057;Type=GeneModel;PacBioID=*;FLNC=0;
1	ensembl	exon	16586497	16587434	.	+	.	Parent=ENSBGRT00000000057;
1	ensembl	exon	16665499	16667834	.	+	.	Parent=ENSBGRT00000000057;
1	ensembl	lnc_RNA	16586497	16705236	.	+	.	ID=ENSBGRT00000000056;Parent=ENSBGRG00000000034;Name=ENSBGRT00000000056;Type=GeneModel;PacBioID=*;FLNC=0;
1	ensembl	exon	16586497	16587434	.	+	.	Parent=ENSBGRT00000000056;
1	ensembl	exon	16704386	16705236	.	+	.	Parent=ENSBGRT00000000056;
1	ensembl	lnc_RNA	16586497	16798966	.	+	.	ID=ENSBGRT00000000055;Parent=ENSBGRG00000000034;Name=ENSBGRT00000000055;Type=GeneModel;PacBioID=*;FLNC=0;
1	ensembl	exon	16586497	16587434	.	+	.	Parent=ENSBGRT00000000055;
1	ensembl	exon	16703796	16703845	.	+	.	Parent=ENSBGRT00000000055;
1	ensembl	exon	16797804	16798966	.	+	.	Parent=ENSBGRT00000000055;
1	ensembl	lnc_RNA	16587309	16592446	.	+	.	ID=ENSBGRT00000000059;Parent=ENSBGRG00000000034;Name=ENSBGRT00000000059;Type=GeneModel;PacBioID=*;FLNC=0;
1	ensembl	exon	16587309	16587434	.	+	.	Parent=ENSBGRT00000000059;
1	ensembl	exon	16588015	16592446	.	+	.	Parent=ENSBGRT00000000059;
1	ensembl	lnc_RNA	16587309	16615858	.	+	.	ID=ENSBGRT00000000058;Parent=ENSBGRG00000000034;Name=ENSBGRT00000000058;Type=GeneModel;PacBioID=*;FLNC=0;
1	ensembl	exon	16587309	16587434	.	+	.	Parent=ENSBGRT00000000058;
1	ensembl	exon	16613264	16615858	.	+	.	Parent=ENSBGRT00000000058;
1	ensembl	lnc_RNA	16680079	16751435	.	+	.	ID=ENSBGRT00000000062;Parent=ENSBGRG00000000034;Name=ENSBGRT00000000062;Type=GeneModel;PacBioID=*;FLNC=0;
1	ensembl	exon	16680079	16680275	.	+	.	Parent=ENSBGRT00000000062;
1	ensembl	exon	16704386	16704435	.	+	.	Parent=ENSBGRT00000000062;
1	ensembl	exon	16751424	16751435	.	+	.	Parent=ENSBGRT00000000062;
1	ensembl	lnc_RNA	16680079	16801002	.	+	.	ID=ENSBGRT00000000060;Parent=ENSBGRG00000000034;Name=ENSBGRT00000000060;Type=GeneModel;PacBioID=*;FLNC=0;
1	ensembl	exon	16680079	16680275	.	+	.	Parent=ENSBGRT00000000060;
1	ensembl	exon	16703796	16703845	.	+	.	Parent=ENSBGRT00000000060;
1	ensembl	exon	16797804	16801002	.	+	.	Parent=ENSBGRT00000000060;
1	ensembl	lnc_RNA	16680079	16801002	.	+	.	ID=ENSBGRT00000000061;Parent=ENSBGRG00000000034;Name=ENSBGRT00000000061;Type=GeneModel;PacBioID=*;FLNC=0;
1	ensembl	exon	16680079	16680275	.	+	.	Parent=ENSBGRT00000000061;
1	ensembl	exon	16704386	16704435	.	+	.	Parent=ENSBGRT00000000061;
1	ensembl	exon	16797804	16801002	.	+	.	Parent=ENSBGRT00000000061;
1	PacBio	transcript	16554202	16705244	.	+	.	ID=1.577.1;Parent=ENSBGRG00000000034;Name=1.577.1;Type=KnownLoci_NovelIsoform;PacBioID=1.577.1;FLNC=1;
1	PacBio	exon	16554202	16554512	.	+	.	Parent=1.577.1;
1	PacBio	exon	16587375	16587434	.	+	.	Parent=1.577.1;
1	PacBio	exon	16680079	16680275	.	+	.	Parent=1.577.1;
1	PacBio	exon	16703796	16703912	.	+	.	Parent=1.577.1;
1	PacBio	exon	16704503	16705244	.	+	.	Parent=1.577.1;
1	PacBio	transcript	16391544	16683592	.	+	.	ID=1.577.2;Parent=ENSBGRG00000000034;Name=1.577.2;Type=KnownLoci_NovelIsoform;PacBioID=1.577.2;FLNC=1;
1	PacBio	exon	16391544	16391561	.	+	.	Parent=1.577.2;
1	PacBio	exon	16392121	16392403	.	+	.	Parent=1.577.2;
1	PacBio	exon	16587375	16587434	.	+	.	Parent=1.577.2;
1	PacBio	exon	16613264	16613334	.	+	.	Parent=1.577.2;
1	PacBio	exon	16680079	16681965	.	+	.	Parent=1.577.2;
1	PacBio	exon	16682422	16683592	.	+	.	Parent=1.577.2;
1	ensembl	gene	17998079	18071143	.	+	.	ID=ENSBGRG00000000037;Name=ENSBGRG00000000037;Type=GeneModel;
1	ensembl	mRNA	17998079	18044537	.	+	.	ID=ENSBGRT00000000068;Parent=ENSBGRG00000000037;Name=ENSBGRT00000000068;Type=GeneModel;PacBioID=*;FLNC=0;
1	ensembl	exon	17998079	17998460	.	+	.	Parent=ENSBGRT00000000068;
1	ensembl	exon	18025262	18025428	.	+	.	Parent=ENSBGRT00000000068;
1	ensembl	exon	18044478	18044537	.	+	.	Parent=ENSBGRT00000000068;
1	ensembl	mRNA	17998079	18044665	.	+	.	ID=ENSBGRT00000000066;Parent=ENSBGRG00000000037;Name=ENSBGRT00000000066;Type=GeneModel;PacBioID=*;FLNC=0;
1	ensembl	exon	17998079	17998460	.	+	.	Parent=ENSBGRT00000000066;
1	ensembl	exon	18025262	18025428	.	+	.	Parent=ENSBGRT00000000066;
1	ensembl	exon	18031638	18031842	.	+	.	Parent=ENSBGRT00000000066;
1	ensembl	exon	18041301	18041456	.	+	.	Parent=ENSBGRT00000000066;
1	ensembl	exon	18044478	18044665	.	+	.	Parent=ENSBGRT00000000066;
1	ensembl	mRNA	17998079	18044665	.	+	.	ID=ENSBGRT00000000067;Parent=ENSBGRG00000000037;Name=ENSBGRT00000000067;Type=GeneModel;PacBioID=*;FLNC=0;
1	ensembl	exon	17998079	17998460	.	+	.	Parent=ENSBGRT00000000067;
1	ensembl	exon	18025262	18025428	.	+	.	Parent=ENSBGRT00000000067;
1	ensembl	exon	18031638	18031842	.	+	.	Parent=ENSBGRT00000000067;
1	ensembl	exon	18044478	18044665	.	+	.	Parent=ENSBGRT00000000067;
1	ensembl	mRNA	17998079	18071143	.	+	.	ID=ENSBGRT00000000065;Parent=ENSBGRG00000000037;Name=ENSBGRT00000000065;Type=KnownLoci_KnownIsoform;PacBioID=1.580.5;FLNC=6;
1	ensembl	exon	17998079	17998460	.	+	.	Parent=ENSBGRT00000000065;
1	ensembl	exon	18025262	18025428	.	+	.	Parent=ENSBGRT00000000065;
1	ensembl	exon	18031638	18031842	.	+	.	Parent=ENSBGRT00000000065;
1	ensembl	exon	18041301	18041456	.	+	.	Parent=ENSBGRT00000000065;
1	ensembl	exon	18042372	18042494	.	+	.	Parent=ENSBGRT00000000065;
1	ensembl	exon	18043276	18043414	.	+	.	Parent=ENSBGRT00000000065;
1	ensembl	exon	18044478	18044661	.	+	.	Parent=ENSBGRT00000000065;
1	ensembl	exon	18071019	18071143	.	+	.	Parent=ENSBGRT00000000065;
1	PacBio	transcript	18049364	18050474	.	+	.	ID=1.580.1;Parent=ENSBGRG00000000037;Name=1.580.1;Type=KnownLoci_NovelIsoform;PacBioID=1.580.1;FLNC=2;
1	PacBio	exon	18049364	18050474	.	+	.	Parent=1.580.1;
1	PacBio	transcript	18047750	18050474	.	+	.	ID=1.580.2;Parent=ENSBGRG00000000037;Name=1.580.2;Type=KnownLoci_NovelIsoform;PacBioID=1.580.2;FLNC=1;
1	PacBio	exon	18047750	18048963	.	+	.	Parent=1.580.2;
1	PacBio	exon	18049791	18050474	.	+	.	Parent=1.580.2;
1	PacBio	transcript	17998391	18045995	.	+	.	ID=1.580.3;Parent=ENSBGRG00000000037;Name=1.580.3;Type=KnownLoci_NovelIsoform;PacBioID=1.580.3;FLNC=1;
1	PacBio	exon	17998391	17998460	.	+	.	Parent=1.580.3;
1	PacBio	exon	18025262	18025428	.	+	.	Parent=1.580.3;
1	PacBio	exon	18031638	18031842	.	+	.	Parent=1.580.3;
1	PacBio	exon	18041301	18041456	.	+	.	Parent=1.580.3;
1	PacBio	exon	18042372	18042494	.	+	.	Parent=1.580.3;
1	PacBio	exon	18043276	18045995	.	+	.	Parent=1.580.3;
1	PacBio	transcript	17998281	18046355	.	+	.	ID=1.580.4;Parent=ENSBGRG00000000037;Name=1.580.4;Type=KnownLoci_NovelIsoform;PacBioID=1.580.4;FLNC=10;
1	PacBio	exon	17998281	17998460	.	+	.	Parent=1.580.4;
1	PacBio	exon	18025262	18025428	.	+	.	Parent=1.580.4;
1	PacBio	exon	18031638	18031842	.	+	.	Parent=1.580.4;
1	PacBio	exon	18041301	18041456	.	+	.	Parent=1.580.4;
1	PacBio	exon	18042372	18042494	.	+	.	Parent=1.580.4;
1	PacBio	exon	18043276	18043414	.	+	.	Parent=1.580.4;
1	PacBio	exon	18044478	18046355	.	+	.	Parent=1.580.4;
1	PacBio	transcript	17998296	18050486	.	+	.	ID=1.580.6;Parent=ENSBGRG00000000037;Name=1.580.6;Type=KnownLoci_NovelIsoform;PacBioID=1.580.6;FLNC=2;
1	PacBio	exon	17998296	17998460	.	+	.	Parent=1.580.6;
1	PacBio	exon	18025262	18025428	.	+	.	Parent=1.580.6;
1	PacBio	exon	18031638	18031842	.	+	.	Parent=1.580.6;
1	PacBio	exon	18041301	18041456	.	+	.	Parent=1.580.6;
1	PacBio	exon	18042372	18042494	.	+	.	Parent=1.580.6;
1	PacBio	exon	18043276	18043414	.	+	.	Parent=1.580.6;
1	PacBio	exon	18044478	18046463	.	+	.	Parent=1.580.6;
1	PacBio	exon	18047209	18049363	.	+	.	Parent=1.580.6;
1	PacBio	exon	18050193	18050486	.	+	.	Parent=1.580.6;
1	PacBio	transcript	17998326	18050474	.	+	.	ID=1.580.7;Parent=ENSBGRG00000000037;Name=1.580.7;Type=KnownLoci_NovelIsoform;PacBioID=1.580.7;FLNC=1;
1	PacBio	exon	17998326	17998460	.	+	.	Parent=1.580.7;
1	PacBio	exon	18025262	18025428	.	+	.	Parent=1.580.7;
1	PacBio	exon	18031638	18031842	.	+	.	Parent=1.580.7;
1	PacBio	exon	18041301	18041456	.	+	.	Parent=1.580.7;
1	PacBio	exon	18042372	18042494	.	+	.	Parent=1.580.7;
1	PacBio	exon	18043276	18043414	.	+	.	Parent=1.580.7;
1	PacBio	exon	18044478	18046004	.	+	.	Parent=1.580.7;
1	PacBio	exon	18046747	18048779	.	+	.	Parent=1.580.7;
1	PacBio	exon	18049608	18050474	.	+	.	Parent=1.580.7;
1	PacBio	transcript	17998320	18050474	.	+	.	ID=1.580.8;Parent=ENSBGRG00000000037;Name=1.580.8;Type=KnownLoci_NovelIsoform;PacBioID=1.580.8;FLNC=1;
1	PacBio	exon	17998320	17998460	.	+	.	Parent=1.580.8;
1	PacBio	exon	18025262	18025428	.	+	.	Parent=1.580.8;
1	PacBio	exon	18031638	18031842	.	+	.	Parent=1.580.8;
1	PacBio	exon	18041301	18041456	.	+	.	Parent=1.580.8;
1	PacBio	exon	18042372	18042494	.	+	.	Parent=1.580.8;
1	PacBio	exon	18043276	18043414	.	+	.	Parent=1.580.8;
1	PacBio	exon	18044478	18046571	.	+	.	Parent=1.580.8;
1	PacBio	exon	18047321	18048975	.	+	.	Parent=1.580.8;
1	PacBio	exon	18049803	18049985	.	+	.	Parent=1.580.8;
1	PacBio	exon	18050223	18050474	.	+	.	Parent=1.580.8;
1	ensembl	gene	18071760	18090768	.	-	.	ID=ENSBGRG00000000038;Name=ENSBGRG00000000038;Type=GeneModel;
1	ensembl	mRNA	18071760	18087210	.	-	.	ID=ENSBGRT00000000069;Parent=ENSBGRG00000000038;Name=ENSBGRT00000000069;Type=GeneModel;PacBioID=*;FLNC=0;
1	ensembl	exon	18071760	18072430	.	-	.	Parent=ENSBGRT00000000069;
1	ensembl	exon	18077311	18077518	.	-	.	Parent=ENSBGRT00000000069;
1	ensembl	exon	18082430	18082567	.	-	.	Parent=ENSBGRT00000000069;
1	ensembl	exon	18086992	18087103	.	-	.	Parent=ENSBGRT00000000069;
1	ensembl	exon	18087141	18087210	.	-	.	Parent=ENSBGRT00000000069;
1	PacBio	transcript	18089315	18090617	.	-	.	ID=1.11.1;Parent=ENSBGRG00000000038;Name=1.11.1;Type=KnownLoci_NovelIsoform;PacBioID=1.11.1;FLNC=1;
1	PacBio	exon	18089315	18090617	.	-	.	Parent=1.11.1;
1	PacBio	transcript	18071766	18090727	.	-	.	ID=1.11.2;Parent=ENSBGRG00000000038;Name=1.11.2;Type=KnownLoci_NovelIsoform;PacBioID=1.11.2;FLNC=5;
1	PacBio	exon	18071766	18072430	.	-	.	Parent=1.11.2;
1	PacBio	exon	18077311	18077518	.	-	.	Parent=1.11.2;
1	PacBio	exon	18082430	18082567	.	-	.	Parent=1.11.2;
1	PacBio	exon	18086992	18087170	.	-	.	Parent=1.11.2;
1	PacBio	exon	18090523	18090727	.	-	.	Parent=1.11.2;
1	PacBio	transcript	18071766	18090768	.	-	.	ID=1.11.3;Parent=ENSBGRG00000000038;Name=1.11.3;Type=KnownLoci_NovelIsoform;PacBioID=1.11.3;FLNC=9;
1	PacBio	exon	18071766	18072430	.	-	.	Parent=1.11.3;
1	PacBio	exon	18077311	18077518	.	-	.	Parent=1.11.3;
1	PacBio	exon	18082430	18082567	.	-	.	Parent=1.11.3;
1	PacBio	exon	18086992	18087170	.	-	.	Parent=1.11.3;
1	PacBio	exon	18090594	18090768	.	-	.	Parent=1.11.3;
1	ensembl	gene	18134379	18135611	.	+	.	ID=ENSBGRG00000000039;Name=ENSBGRG00000000039;Type=GeneModel;
1	ensembl	mRNA	18134379	18135611	.	+	.	ID=ENSBGRT00000000070;Parent=ENSBGRG00000000039;Name=ENSBGRT00000000070;Type=GeneModel;PacBioID=*;FLNC=0;
1	ensembl	exon	18134379	18135611	.	+	.	Parent=ENSBGRT00000000070;
1	ensembl	gene	18224576	18226015	.	-	.	ID=ENSBGRG00000000041;Name=ENSBGRG00000000041;Type=GeneModel;
1	ensembl	mRNA	18224576	18226015	.	-	.	ID=ENSBGRT00000000072;Parent=ENSBGRG00000000041;Name=ENSBGRT00000000072;Type=GeneModel;PacBioID=*;FLNC=0;
1	ensembl	exon	18224576	18226015	.	-	.	Parent=ENSBGRT00000000072;
1	ensembl	gene	18274414	18312043	.	-	.	ID=ENSBGRG00000000042;Name=ENSBGRG00000000042;Type=GeneModel;
1	ensembl	mRNA	18279578	18312043	.	-	.	ID=ENSBGRT00000000073;Parent=ENSBGRG00000000042;Name=ENSBGRT00000000073;Type=GeneModel;PacBioID=*;FLNC=0;
1	ensembl	exon	18279578	18279741	.	-	.	Parent=ENSBGRT00000000073;
1	ensembl	exon	18281801	18281863	.	-	.	Parent=ENSBGRT00000000073;
1	ensembl	exon	18283828	18284364	.	-	.	Parent=ENSBGRT00000000073;
1	ensembl	exon	18309146	18309279	.	-	.	Parent=ENSBGRT00000000073;
1	ensembl	exon	18311401	18312043	.	-	.	Parent=ENSBGRT00000000073;
1	ensembl	mRNA	18279743	18312043	.	-	.	ID=ENSBGRT00000000074;Parent=ENSBGRG00000000042;Name=ENSBGRT00000000074;Type=GeneModel;PacBioID=*;FLNC=0;
1	ensembl	exon	18279743	18279744	.	-	.	Parent=ENSBGRT00000000074;
1	ensembl	exon	18283828	18284364	.	-	.	Parent=ENSBGRT00000000074;
1	ensembl	exon	18309146	18309279	.	-	.	Parent=ENSBGRT00000000074;
1	ensembl	exon	18311401	18312043	.	-	.	Parent=ENSBGRT00000000074;
1	PacBio	transcript	18278633	18311448	.	-	.	ID=1.12.1;Parent=ENSBGRG00000000042;Name=1.12.1;Type=KnownLoci_NovelIsoform;PacBioID=1.12.1;FLNC=1;
1	PacBio	exon	18278633	18279744	.	-	.	Parent=1.12.1;
1	PacBio	exon	18281801	18281863	.	-	.	Parent=1.12.1;
1	PacBio	exon	18283828	18284364	.	-	.	Parent=1.12.1;
1	PacBio	exon	18309146	18309279	.	-	.	Parent=1.12.1;
1	PacBio	exon	18311401	18311448	.	-	.	Parent=1.12.1;
1	PacBio	transcript	18274414	18311453	.	-	.	ID=1.12.2;Parent=ENSBGRG00000000042;Name=1.12.2;Type=KnownLoci_NovelIsoform;PacBioID=1.12.2;FLNC=2;
1	PacBio	exon	18274414	18275451	.	-	.	Parent=1.12.2;
1	PacBio	exon	18276173	18279744	.	-	.	Parent=1.12.2;
1	PacBio	exon	18281801	18281863	.	-	.	Parent=1.12.2;
1	PacBio	exon	18283828	18284364	.	-	.	Parent=1.12.2;
1	PacBio	exon	18309146	18309279	.	-	.	Parent=1.12.2;
1	PacBio	exon	18311401	18311453	.	-	.	Parent=1.12.2;
1	ensembl	gene	18845347	18869739	.	+	.	ID=ENSBGRG00000000043;Name=ENSBGRG00000000043;Type=GeneModel;
1	ensembl	mRNA	18845347	18865930	.	+	.	ID=ENSBGRT00000000076;Parent=ENSBGRG00000000043;Name=ENSBGRT00000000076;Type=GeneModel;PacBioID=*;FLNC=0;
1	ensembl	exon	18845347	18845425	.	+	.	Parent=ENSBGRT00000000076;
1	ensembl	exon	18856163	18856472	.	+	.	Parent=ENSBGRT00000000076;
1	ensembl	exon	18856617	18856774	.	+	.	Parent=ENSBGRT00000000076;
1	ensembl	exon	18861934	18862020	.	+	.	Parent=ENSBGRT00000000076;
1	ensembl	exon	18864067	18864169	.	+	.	Parent=ENSBGRT00000000076;
1	ensembl	exon	18865787	18865930	.	+	.	Parent=ENSBGRT00000000076;
1	ensembl	mRNA	18845347	18869739	.	+	.	ID=ENSBGRT00000000075;Parent=ENSBGRG00000000043;Name=ENSBGRT00000000075;Type=GeneModel;PacBioID=*;FLNC=0;
1	ensembl	exon	18845347	18845425	.	+	.	Parent=ENSBGRT00000000075;
1	ensembl	exon	18856163	18856472	.	+	.	Parent=ENSBGRT00000000075;
1	ensembl	exon	18856617	18856774	.	+	.	Parent=ENSBGRT00000000075;
1	ensembl	exon	18861934	18862020	.	+	.	Parent=ENSBGRT00000000075;
1	ensembl	exon	18864067	18864169	.	+	.	Parent=ENSBGRT00000000075;
1	ensembl	exon	18868334	18869739	.	+	.	Parent=ENSBGRT00000000075;
1	ensembl	gene	18871985	19027971	.	-	.	ID=ENSBGRG00000000044;Name=ENSBGRG00000000044;Type=GeneModel;
1	ensembl	mRNA	18871985	19027971	.	-	.	ID=ENSBGRT00000000077;Parent=ENSBGRG00000000044;Name=ENSBGRT00000000077;Type=GeneModel;PacBioID=*;FLNC=0;
1	ensembl	exon	18871985	18872140	.	-	.	Parent=ENSBGRT00000000077;
1	ensembl	exon	18876667	18876806	.	-	.	Parent=ENSBGRT00000000077;
1	ensembl	exon	18882785	18882880	.	-	.	Parent=ENSBGRT00000000077;
1	ensembl	exon	18884563	18884744	.	-	.	Parent=ENSBGRT00000000077;
1	ensembl	exon	18902759	18902933	.	-	.	Parent=ENSBGRT00000000077;
1	ensembl	exon	18903092	18903141	.	-	.	Parent=ENSBGRT00000000077;
1	ensembl	exon	18907707	18907802	.	-	.	Parent=ENSBGRT00000000077;
1	ensembl	exon	18923499	18923631	.	-	.	Parent=ENSBGRT00000000077;
1	ensembl	exon	18925178	18925288	.	-	.	Parent=ENSBGRT00000000077;
1	ensembl	exon	18934332	18934472	.	-	.	Parent=ENSBGRT00000000077;
1	ensembl	exon	18936698	18936823	.	-	.	Parent=ENSBGRT00000000077;
1	ensembl	exon	18941868	18941957	.	-	.	Parent=ENSBGRT00000000077;
1	ensembl	exon	18953531	18953666	.	-	.	Parent=ENSBGRT00000000077;
1	ensembl	exon	18956021	18956171	.	-	.	Parent=ENSBGRT00000000077;
1	ensembl	exon	18956477	18956582	.	-	.	Parent=ENSBGRT00000000077;
1	ensembl	exon	18964892	18965041	.	-	.	Parent=ENSBGRT00000000077;
1	ensembl	exon	18965732	18965872	.	-	.	Parent=ENSBGRT00000000077;
1	ensembl	exon	18977594	18977700	.	-	.	Parent=ENSBGRT00000000077;
1	ensembl	exon	18990231	18990342	.	-	.	Parent=ENSBGRT00000000077;
1	ensembl	exon	18998183	18998314	.	-	.	Parent=ENSBGRT00000000077;
1	ensembl	exon	19012275	19012310	.	-	.	Parent=ENSBGRT00000000077;
1	ensembl	exon	19016200	19016351	.	-	.	Parent=ENSBGRT00000000077;
1	ensembl	exon	19023548	19023615	.	-	.	Parent=ENSBGRT00000000077;
1	ensembl	exon	19024116	19024246	.	-	.	Parent=ENSBGRT00000000077;
1	ensembl	exon	19027827	19027971	.	-	.	Parent=ENSBGRT00000000077;
1	ensembl	gene	21620424	21620582	.	+	.	ID=ENSBGRG00000000046;Name=ENSBGRG00000000046;Type=GeneModel;
1	ensembl	mRNA	21620424	21620582	.	+	.	ID=ENSBGRT00000000079;Parent=ENSBGRG00000000046;Name=ENSBGRT00000000079;Type=GeneModel;PacBioID=*;FLNC=0;
1	ensembl	exon	21620424	21620582	.	+	.	Parent=ENSBGRT00000000079;
1	ensembl	gene	21891032	22492928	.	+	.	ID=ENSBGRG00000000047;Name=ENSBGRG00000000047;Type=GeneModel;
1	ensembl	mRNA	21891032	22492928	.	+	.	ID=ENSBGRT00000000080;Parent=ENSBGRG00000000047;Name=ENSBGRT00000000080;Type=GeneModel;PacBioID=*;FLNC=0;
1	ensembl	exon	21891032	21891086	.	+	.	Parent=ENSBGRT00000000080;
1	ensembl	exon	22241748	22241822	.	+	.	Parent=ENSBGRT00000000080;
1	ensembl	exon	22246509	22246715	.	+	.	Parent=ENSBGRT00000000080;
1	ensembl	exon	22248883	22249026	.	+	.	Parent=ENSBGRT00000000080;
1	ensembl	exon	22257124	22257261	.	+	.	Parent=ENSBGRT00000000080;
1	ensembl	exon	22294938	22295055	.	+	.	Parent=ENSBGRT00000000080;
1	ensembl	exon	22301263	22301423	.	+	.	Parent=ENSBGRT00000000080;
1	ensembl	exon	22304190	22304335	.	+	.	Parent=ENSBGRT00000000080;
1	ensembl	exon	22331263	22331413	.	+	.	Parent=ENSBGRT00000000080;
1	ensembl	exon	22376665	22376852	.	+	.	Parent=ENSBGRT00000000080;
1	ensembl	exon	22381419	22381515	.	+	.	Parent=ENSBGRT00000000080;
1	ensembl	exon	22398215	22398388	.	+	.	Parent=ENSBGRT00000000080;
1	ensembl	exon	22423234	22423353	.	+	.	Parent=ENSBGRT00000000080;
1	ensembl	exon	22428036	22428157	.	+	.	Parent=ENSBGRT00000000080;
1	ensembl	exon	22449626	22449806	.	+	.	Parent=ENSBGRT00000000080;
1	ensembl	exon	22482345	22482549	.	+	.	Parent=ENSBGRT00000000080;
1	ensembl	exon	22487083	22487202	.	+	.	Parent=ENSBGRT00000000080;
1	ensembl	exon	22492817	22492928	.	+	.	Parent=ENSBGRT00000000080;
1	PacBio	transcript	22381447	22457725	.	+	.	ID=1.581.1;Parent=ENSBGRG00000000047;Name=1.581.1;Type=KnownLoci_NovelIsoform;PacBioID=1.581.1;FLNC=1;
1	PacBio	exon	22381447	22381515	.	+	.	Parent=1.581.1;
1	PacBio	exon	22398215	22398388	.	+	.	Parent=1.581.1;
1	PacBio	exon	22423234	22423353	.	+	.	Parent=1.581.1;
1	PacBio	exon	22428036	22428157	.	+	.	Parent=1.581.1;
1	PacBio	exon	22449626	22449806	.	+	.	Parent=1.581.1;
1	PacBio	exon	22456790	22457725	.	+	.	Parent=1.581.1;
1	ensembl	gene	22099696	22100982	.	-	.	ID=ENSBGRG00000000048;Name=ENSBGRG00000000048;Type=GeneModel;
1	ensembl	mRNA	22099696	22100982	.	-	.	ID=ENSBGRT00000000081;Parent=ENSBGRG00000000048;Name=ENSBGRT00000000081;Type=GeneModel;PacBioID=*;FLNC=0;
1	ensembl	exon	22099696	22100982	.	-	.	Parent=ENSBGRT00000000081;
1	ensembl	gene	22539986	22541005	.	-	.	ID=ENSBGRG00000000050;Name=ENSBGRG00000000050;Type=GeneModel;
1	ensembl	mRNA	22539986	22541005	.	-	.	ID=ENSBGRT00000000083;Parent=ENSBGRG00000000050;Name=ENSBGRT00000000083;Type=GeneModel;PacBioID=*;FLNC=0;
1	ensembl	exon	22539986	22541005	.	-	.	Parent=ENSBGRT00000000083;
1	ensembl	gene	24726493	24728027	.	+	.	ID=ENSBGRG00000000051;Name=ENSBGRG00000000051;Type=GeneModel;
1	ensembl	mRNA	24726493	24728027	.	+	.	ID=ENSBGRT00000000084;Parent=ENSBGRG00000000051;Name=ENSBGRT00000000084;Type=GeneModel;PacBioID=*;FLNC=0;
1	ensembl	exon	24726493	24728027	.	+	.	Parent=ENSBGRT00000000084;
1	ensembl	gene	25361066	25362240	.	-	.	ID=ENSBGRG00000000052;Name=ENSBGRG00000000052;Type=GeneModel;
1	ensembl	mRNA	25361066	25362240	.	-	.	ID=ENSBGRT00000000085;Parent=ENSBGRG00000000052;Name=ENSBGRT00000000085;Type=GeneModel;PacBioID=*;FLNC=0;
1	ensembl	exon	25361066	25362240	.	-	.	Parent=ENSBGRT00000000085;
1	ensembl	gene	25908374	25910132	.	-	.	ID=ENSBGRG00000000053;Name=ENSBGRG00000000053;Type=GeneModel;
1	ensembl	mRNA	25908374	25910132	.	-	.	ID=ENSBGRT00000000086;Parent=ENSBGRG00000000053;Name=ENSBGRT00000000086;Type=GeneModel;PacBioID=*;FLNC=0;
1	ensembl	exon	25908374	25910132	.	-	.	Parent=ENSBGRT00000000086;
1	ensembl	gene	26557505	26557806	.	-	.	ID=ENSBGRG00000000055;Name=ENSBGRG00000000055;Type=GeneModel;
1	ensembl	mRNA	26557505	26557806	.	-	.	ID=ENSBGRT00000000088;Parent=ENSBGRG00000000055;Name=ENSBGRT00000000088;Type=GeneModel;PacBioID=*;FLNC=0;
1	ensembl	exon	26557505	26557564	.	-	.	Parent=ENSBGRT00000000088;
1	ensembl	exon	26557684	26557806	.	-	.	Parent=ENSBGRT00000000088;
1	ensembl	gene	27341872	27370162	.	-	.	ID=ENSBGRG00000000058;Name=ENSBGRG00000000058;Type=GeneModel;
1	ensembl	mRNA	27342662	27369465	.	-	.	ID=ENSBGRT00000000092;Parent=ENSBGRG00000000058;Name=ENSBGRT00000000092;Type=GeneModel;PacBioID=*;FLNC=0;
1	ensembl	exon	27342662	27342695	.	-	.	Parent=ENSBGRT00000000092;
1	ensembl	exon	27346460	27346510	.	-	.	Parent=ENSBGRT00000000092;
1	ensembl	exon	27353752	27353798	.	-	.	Parent=ENSBGRT00000000092;
1	ensembl	exon	27355931	27355978	.	-	.	Parent=ENSBGRT00000000092;
1	ensembl	exon	27357904	27358057	.	-	.	Parent=ENSBGRT00000000092;
1	ensembl	exon	27358975	27359040	.	-	.	Parent=ENSBGRT00000000092;
1	ensembl	exon	27360316	27360428	.	-	.	Parent=ENSBGRT00000000092;
1	ensembl	exon	27363191	27363258	.	-	.	Parent=ENSBGRT00000000092;
1	ensembl	exon	27364650	27364749	.	-	.	Parent=ENSBGRT00000000092;
1	ensembl	exon	27366435	27366574	.	-	.	Parent=ENSBGRT00000000092;
1	ensembl	exon	27369096	27369465	.	-	.	Parent=ENSBGRT00000000092;
1	ensembl	mRNA	27342662	27370128	.	-	.	ID=ENSBGRT00000000091;Parent=ENSBGRG00000000058;Name=ENSBGRT00000000091;Type=GeneModel;PacBioID=*;FLNC=0;
1	ensembl	exon	27342662	27342695	.	-	.	Parent=ENSBGRT00000000091;
1	ensembl	exon	27346460	27346510	.	-	.	Parent=ENSBGRT00000000091;
1	ensembl	exon	27353752	27353798	.	-	.	Parent=ENSBGRT00000000091;
1	ensembl	exon	27355931	27355978	.	-	.	Parent=ENSBGRT00000000091;
1	ensembl	exon	27357904	27358057	.	-	.	Parent=ENSBGRT00000000091;
1	ensembl	exon	27358975	27359040	.	-	.	Parent=ENSBGRT00000000091;
1	ensembl	exon	27360316	27360428	.	-	.	Parent=ENSBGRT00000000091;
1	ensembl	exon	27363191	27363258	.	-	.	Parent=ENSBGRT00000000091;
1	ensembl	exon	27364650	27364749	.	-	.	Parent=ENSBGRT00000000091;
1	ensembl	exon	27366435	27366574	.	-	.	Parent=ENSBGRT00000000091;
1	ensembl	exon	27369096	27369302	.	-	.	Parent=ENSBGRT00000000091;
1	ensembl	exon	27370065	27370128	.	-	.	Parent=ENSBGRT00000000091;
1	ensembl	mRNA	27342687	27369465	.	-	.	ID=ENSBGRT00000000093;Parent=ENSBGRG00000000058;Name=ENSBGRT00000000093;Type=GeneModel;PacBioID=*;FLNC=0;
1	ensembl	exon	27342687	27342695	.	-	.	Parent=ENSBGRT00000000093;
1	ensembl	exon	27355931	27355978	.	-	.	Parent=ENSBGRT00000000093;
1	ensembl	exon	27357904	27358057	.	-	.	Parent=ENSBGRT00000000093;
1	ensembl	exon	27358975	27359040	.	-	.	Parent=ENSBGRT00000000093;
1	ensembl	exon	27360316	27360428	.	-	.	Parent=ENSBGRT00000000093;
1	ensembl	exon	27363191	27363258	.	-	.	Parent=ENSBGRT00000000093;
1	ensembl	exon	27364650	27364749	.	-	.	Parent=ENSBGRT00000000093;
1	ensembl	exon	27366435	27366574	.	-	.	Parent=ENSBGRT00000000093;
1	ensembl	exon	27369096	27369465	.	-	.	Parent=ENSBGRT00000000093;
1	ensembl	mRNA	27346460	27369465	.	-	.	ID=ENSBGRT00000000094;Parent=ENSBGRG00000000058;Name=ENSBGRT00000000094;Type=GeneModel;PacBioID=*;FLNC=0;
1	ensembl	exon	27346460	27346510	.	-	.	Parent=ENSBGRT00000000094;
1	ensembl	exon	27355931	27355978	.	-	.	Parent=ENSBGRT00000000094;
1	ensembl	exon	27357904	27358057	.	-	.	Parent=ENSBGRT00000000094;
1	ensembl	exon	27358975	27359040	.	-	.	Parent=ENSBGRT00000000094;
1	ensembl	exon	27360316	27360428	.	-	.	Parent=ENSBGRT00000000094;
1	ensembl	exon	27363191	27363258	.	-	.	Parent=ENSBGRT00000000094;
1	ensembl	exon	27364650	27364749	.	-	.	Parent=ENSBGRT00000000094;
1	ensembl	exon	27366435	27366574	.	-	.	Parent=ENSBGRT00000000094;
1	ensembl	exon	27369096	27369465	.	-	.	Parent=ENSBGRT00000000094;
1	ensembl	mRNA	27352949	27369465	.	-	.	ID=ENSBGRT00000000095;Parent=ENSBGRG00000000058;Name=ENSBGRT00000000095;Type=GeneModel;PacBioID=*;FLNC=0;
1	ensembl	exon	27352949	27353018	.	-	.	Parent=ENSBGRT00000000095;
1	ensembl	exon	27353752	27353798	.	-	.	Parent=ENSBGRT00000000095;
1	ensembl	exon	27355931	27355978	.	-	.	Parent=ENSBGRT00000000095;
1	ensembl	exon	27357904	27358057	.	-	.	Parent=ENSBGRT00000000095;
1	ensembl	exon	27358975	27359040	.	-	.	Parent=ENSBGRT00000000095;
1	ensembl	exon	27360316	27360428	.	-	.	Parent=ENSBGRT00000000095;
1	ensembl	exon	27363191	27363258	.	-	.	Parent=ENSBGRT00000000095;
1	ensembl	exon	27364650	27364749	.	-	.	Parent=ENSBGRT00000000095;
1	ensembl	exon	27366435	27366574	.	-	.	Parent=ENSBGRT00000000095;
1	ensembl	exon	27369096	27369465	.	-	.	Parent=ENSBGRT00000000095;
1	ensembl	mRNA	27353685	27369465	.	-	.	ID=ENSBGRT00000000096;Parent=ENSBGRG00000000058;Name=ENSBGRT00000000096;Type=GeneModel;PacBioID=*;FLNC=0;
1	ensembl	exon	27353685	27353798	.	-	.	Parent=ENSBGRT00000000096;
1	ensembl	exon	27357904	27358057	.	-	.	Parent=ENSBGRT00000000096;
1	ensembl	exon	27358975	27359040	.	-	.	Parent=ENSBGRT00000000096;
1	ensembl	exon	27360316	27360428	.	-	.	Parent=ENSBGRT00000000096;
1	ensembl	exon	27363191	27363258	.	-	.	Parent=ENSBGRT00000000096;
1	ensembl	exon	27364650	27364749	.	-	.	Parent=ENSBGRT00000000096;
1	ensembl	exon	27366435	27366574	.	-	.	Parent=ENSBGRT00000000096;
1	ensembl	exon	27369096	27369465	.	-	.	Parent=ENSBGRT00000000096;
1	PacBio	transcript	27355855	27370143	.	-	.	ID=1.16.1;Parent=ENSBGRG00000000058;Name=1.16.1;Type=KnownLoci_NovelIsoform;PacBioID=1.16.1;FLNC=2;
1	PacBio	exon	27355855	27355978	.	-	.	Parent=1.16.1;
1	PacBio	exon	27357904	27358057	.	-	.	Parent=1.16.1;
1	PacBio	exon	27358975	27359040	.	-	.	Parent=1.16.1;
1	PacBio	exon	27360316	27360428	.	-	.	Parent=1.16.1;
1	PacBio	exon	27363191	27363258	.	-	.	Parent=1.16.1;
1	PacBio	exon	27364650	27364749	.	-	.	Parent=1.16.1;
1	PacBio	exon	27366435	27366574	.	-	.	Parent=1.16.1;
1	PacBio	exon	27369096	27369302	.	-	.	Parent=1.16.1;
1	PacBio	exon	27370065	27370143	.	-	.	Parent=1.16.1;
1	PacBio	transcript	27353691	27370162	.	-	.	ID=1.16.2;Parent=ENSBGRG00000000058;Name=1.16.2;Type=KnownLoci_NovelIsoform;PacBioID=1.16.2;FLNC=18;
1	PacBio	exon	27353691	27353798	.	-	.	Parent=1.16.2;
1	PacBio	exon	27355931	27355978	.	-	.	Parent=1.16.2;
1	PacBio	exon	27357904	27358057	.	-	.	Parent=1.16.2;
1	PacBio	exon	27358975	27359040	.	-	.	Parent=1.16.2;
1	PacBio	exon	27360316	27360428	.	-	.	Parent=1.16.2;
1	PacBio	exon	27363191	27363258	.	-	.	Parent=1.16.2;
1	PacBio	exon	27364650	27364749	.	-	.	Parent=1.16.2;
1	PacBio	exon	27366435	27366574	.	-	.	Parent=1.16.2;
1	PacBio	exon	27369096	27369302	.	-	.	Parent=1.16.2;
1	PacBio	exon	27370065	27370162	.	-	.	Parent=1.16.2;
1	PacBio	transcript	27341872	27370143	.	-	.	ID=1.16.3;Parent=ENSBGRG00000000058;Name=1.16.3;Type=KnownLoci_NovelIsoform;PacBioID=1.16.3;FLNC=1;
1	PacBio	exon	27341872	27342695	.	-	.	Parent=1.16.3;
1	PacBio	exon	27346460	27346510	.	-	.	Parent=1.16.3;
1	PacBio	exon	27353336	27355978	.	-	.	Parent=1.16.3;
1	PacBio	exon	27357904	27358057	.	-	.	Parent=1.16.3;
1	PacBio	exon	27358975	27359040	.	-	.	Parent=1.16.3;
1	PacBio	exon	27360316	27360428	.	-	.	Parent=1.16.3;
1	PacBio	exon	27363191	27363258	.	-	.	Parent=1.16.3;
1	PacBio	exon	27364650	27364749	.	-	.	Parent=1.16.3;
1	PacBio	exon	27366435	27366574	.	-	.	Parent=1.16.3;
1	PacBio	exon	27369096	27369302	.	-	.	Parent=1.16.3;
1	PacBio	exon	27370065	27370143	.	-	.	Parent=1.16.3;
1	PacBio	transcript	27341872	27370162	.	-	.	ID=1.16.4;Parent=ENSBGRG00000000058;Name=1.16.4;Type=KnownLoci_NovelIsoform;PacBioID=1.16.4;FLNC=1;
1	PacBio	exon	27341872	27342695	.	-	.	Parent=1.16.4;
1	PacBio	exon	27346460	27346510	.	-	.	Parent=1.16.4;
1	PacBio	exon	27353729	27353798	.	-	.	Parent=1.16.4;
1	PacBio	exon	27355931	27355978	.	-	.	Parent=1.16.4;
1	PacBio	exon	27357904	27358057	.	-	.	Parent=1.16.4;
1	PacBio	exon	27358975	27359040	.	-	.	Parent=1.16.4;
1	PacBio	exon	27360316	27360428	.	-	.	Parent=1.16.4;
1	PacBio	exon	27363191	27363258	.	-	.	Parent=1.16.4;
1	PacBio	exon	27364650	27364749	.	-	.	Parent=1.16.4;
1	PacBio	exon	27366435	27366574	.	-	.	Parent=1.16.4;
1	PacBio	exon	27369096	27369302	.	-	.	Parent=1.16.4;
1	PacBio	exon	27370065	27370162	.	-	.	Parent=1.16.4;
1	PacBio	transcript	27341951	27370161	.	-	.	ID=1.16.5;Parent=ENSBGRG00000000058;Name=1.16.5;Type=KnownLoci_NovelIsoform;PacBioID=1.16.5;FLNC=2;
1	PacBio	exon	27341951	27342695	.	-	.	Parent=1.16.5;
1	PacBio	exon	27346460	27346510	.	-	.	Parent=1.16.5;
1	PacBio	exon	27353336	27353450	.	-	.	Parent=1.16.5;
1	PacBio	exon	27353752	27353798	.	-	.	Parent=1.16.5;
1	PacBio	exon	27355931	27355978	.	-	.	Parent=1.16.5;
1	PacBio	exon	27357904	27358057	.	-	.	Parent=1.16.5;
1	PacBio	exon	27358975	27359040	.	-	.	Parent=1.16.5;
1	PacBio	exon	27360316	27360428	.	-	.	Parent=1.16.5;
1	PacBio	exon	27363191	27363258	.	-	.	Parent=1.16.5;
1	PacBio	exon	27364650	27364749	.	-	.	Parent=1.16.5;
1	PacBio	exon	27366435	27366574	.	-	.	Parent=1.16.5;
1	PacBio	exon	27369096	27369302	.	-	.	Parent=1.16.5;
1	PacBio	exon	27370065	27370161	.	-	.	Parent=1.16.5;
1	ensembl	gene	27413396	27506203	.	+	.	ID=ENSBGRG00000000059;Name=ENSBGRG00000000059;Type=GeneModel;
1	ensembl	mRNA	27413396	27506203	.	+	.	ID=ENSBGRT00000000097;Parent=ENSBGRG00000000059;Name=ENSBGRT00000000097;Type=KnownLoci_KnownIsoform;PacBioID=1.583.1;FLNC=5;
1	ensembl	exon	27413396	27413462	.	+	.	Parent=ENSBGRT00000000097;
1	ensembl	exon	27475337	27475402	.	+	.	Parent=ENSBGRT00000000097;
1	ensembl	exon	27482784	27482891	.	+	.	Parent=ENSBGRT00000000097;
1	ensembl	exon	27483947	27484099	.	+	.	Parent=ENSBGRT00000000097;
1	ensembl	exon	27489130	27489332	.	+	.	Parent=ENSBGRT00000000097;
1	ensembl	exon	27492092	27492191	.	+	.	Parent=ENSBGRT00000000097;
1	ensembl	exon	27494860	27494967	.	+	.	Parent=ENSBGRT00000000097;
1	ensembl	exon	27496766	27496781	.	+	.	Parent=ENSBGRT00000000097;
1	ensembl	exon	27503242	27503284	.	+	.	Parent=ENSBGRT00000000097;
1	ensembl	exon	27505171	27506203	.	+	.	Parent=ENSBGRT00000000097;
1	ensembl	gene	27511888	27521313	.	-	.	ID=ENSBGRG00000000060;Name=ENSBGRG00000000060;Type=GeneModel;
1	ensembl	mRNA	27511939	27521313	.	-	.	ID=ENSBGRT00000000098;Parent=ENSBGRG00000000060;Name=ENSBGRT00000000098;Type=KnownLoci_KnownIsoform;PacBioID=1.17.5;FLNC=4;
1	ensembl	exon	27511939	27512065	.	-	.	Parent=ENSBGRT00000000098;
1	ensembl	exon	27513850	27513974	.	-	.	Parent=ENSBGRT00000000098;
1	ensembl	exon	27516678	27516848	.	-	.	Parent=ENSBGRT00000000098;
1	ensembl	exon	27520321	27520360	.	-	.	Parent=ENSBGRT00000000098;
1	ensembl	exon	27520839	27521313	.	-	.	Parent=ENSBGRT00000000098;
1	ensembl	mRNA	27511939	27521313	.	-	.	ID=ENSBGRT00000000099;Parent=ENSBGRG00000000060;Name=ENSBGRT00000000099;Type=GeneModel;PacBioID=*;FLNC=0;
1	ensembl	exon	27511939	27512065	.	-	.	Parent=ENSBGRT00000000099;
1	ensembl	exon	27513850	27513974	.	-	.	Parent=ENSBGRT00000000099;
1	ensembl	exon	27520321	27520360	.	-	.	Parent=ENSBGRT00000000099;
1	ensembl	exon	27520839	27521313	.	-	.	Parent=ENSBGRT00000000099;
1	ensembl	mRNA	27512028	27520287	.	-	.	ID=ENSBGRT00000000100;Parent=ENSBGRG00000000060;Name=ENSBGRT00000000100;Type=GeneModel;PacBioID=*;FLNC=0;
1	ensembl	exon	27512028	27512065	.	-	.	Parent=ENSBGRT00000000100;
1	ensembl	exon	27512669	27512793	.	-	.	Parent=ENSBGRT00000000100;
1	ensembl	exon	27516678	27516848	.	-	.	Parent=ENSBGRT00000000100;
1	ensembl	exon	27520271	27520287	.	-	.	Parent=ENSBGRT00000000100;
1	PacBio	transcript	27511888	27520248	.	-	.	ID=1.17.1;Parent=ENSBGRG00000000060;Name=1.17.1;Type=KnownLoci_NovelIsoform;PacBioID=1.17.1;FLNC=15;
1	PacBio	exon	27511888	27512065	.	-	.	Parent=1.17.1;
1	PacBio	exon	27513850	27513974	.	-	.	Parent=1.17.1;
1	PacBio	exon	27516678	27516848	.	-	.	Parent=1.17.1;
1	PacBio	exon	27520188	27520248	.	-	.	Parent=1.17.1;
1	PacBio	transcript	27511891	27518014	.	-	.	ID=1.17.2;Parent=ENSBGRG00000000060;Name=1.17.2;Type=KnownLoci_NovelIsoform;PacBioID=1.17.2;FLNC=1;
1	PacBio	exon	27511891	27512065	.	-	.	Parent=1.17.2;
1	PacBio	exon	27513850	27513974	.	-	.	Parent=1.17.2;
1	PacBio	exon	27516678	27516848	.	-	.	Parent=1.17.2;
1	PacBio	exon	27517837	27518014	.	-	.	Parent=1.17.2;
1	PacBio	transcript	27511896	27521019	.	-	.	ID=1.17.3;Parent=ENSBGRG00000000060;Name=1.17.3;Type=KnownLoci_NovelIsoform;PacBioID=1.17.3;FLNC=1;
1	PacBio	exon	27511896	27512065	.	-	.	Parent=1.17.3;
1	PacBio	exon	27513850	27513974	.	-	.	Parent=1.17.3;
1	PacBio	exon	27516678	27516848	.	-	.	Parent=1.17.3;
1	PacBio	exon	27520321	27521019	.	-	.	Parent=1.17.3;
1	PacBio	transcript	27511940	27520248	.	-	.	ID=1.17.4;Parent=ENSBGRG00000000060;Name=1.17.4;Type=KnownLoci_NovelIsoform;PacBioID=1.17.4;FLNC=1;
1	PacBio	exon	27511940	27512065	.	-	.	Parent=1.17.4;
1	PacBio	exon	27513850	27513974	.	-	.	Parent=1.17.4;
1	PacBio	exon	27516678	27516848	.	-	.	Parent=1.17.4;
1	PacBio	exon	27520199	27520248	.	-	.	Parent=1.17.4;
1	ensembl	gene	27520299	27571287	.	+	.	ID=ENSBGRG00000000061;Name=ENSBGRG00000000061;Type=GeneModel;
1	ensembl	mRNA	27525032	27568278	.	+	.	ID=ENSBGRT00000000101;Parent=ENSBGRG00000000061;Name=ENSBGRT00000000101;Type=GeneModel;PacBioID=*;FLNC=0;
1	ensembl	exon	27525032	27525509	.	+	.	Parent=ENSBGRT00000000101;
1	ensembl	exon	27529617	27529719	.	+	.	Parent=ENSBGRT00000000101;
1	ensembl	exon	27534596	27534740	.	+	.	Parent=ENSBGRT00000000101;
1	ensembl	exon	27539211	27539295	.	+	.	Parent=ENSBGRT00000000101;
1	ensembl	exon	27544046	27544291	.	+	.	Parent=ENSBGRT00000000101;
1	ensembl	exon	27546155	27546349	.	+	.	Parent=ENSBGRT00000000101;
1	ensembl	exon	27550364	27550417	.	+	.	Parent=ENSBGRT00000000101;
1	ensembl	exon	27554994	27555134	.	+	.	Parent=ENSBGRT00000000101;
1	ensembl	exon	27560990	27561182	.	+	.	Parent=ENSBGRT00000000101;
1	ensembl	exon	27567699	27568278	.	+	.	Parent=ENSBGRT00000000101;
1	ensembl	mRNA	27529617	27568278	.	+	.	ID=ENSBGRT00000000102;Parent=ENSBGRG00000000061;Name=ENSBGRT00000000102;Type=GeneModel;PacBioID=*;FLNC=0;
1	ensembl	exon	27529617	27529719	.	+	.	Parent=ENSBGRT00000000102;
1	ensembl	exon	27534596	27534740	.	+	.	Parent=ENSBGRT00000000102;
1	ensembl	exon	27539211	27539295	.	+	.	Parent=ENSBGRT00000000102;
1	ensembl	exon	27544046	27544291	.	+	.	Parent=ENSBGRT00000000102;
1	ensembl	exon	27546155	27546349	.	+	.	Parent=ENSBGRT00000000102;
1	ensembl	exon	27550364	27550417	.	+	.	Parent=ENSBGRT00000000102;
1	ensembl	exon	27551328	27551468	.	+	.	Parent=ENSBGRT00000000102;
1	ensembl	exon	27560990	27561182	.	+	.	Parent=ENSBGRT00000000102;
1	ensembl	exon	27567699	27568278	.	+	.	Parent=ENSBGRT00000000102;
1	PacBio	transcript	27520299	27571282	.	+	.	ID=1.586.1;Parent=ENSBGRG00000000061;Name=1.586.1;Type=KnownLoci_NovelIsoform;PacBioID=1.586.1;FLNC=3;
1	PacBio	exon	27520299	27520402	.	+	.	Parent=1.586.1;
1	PacBio	exon	27529617	27529719	.	+	.	Parent=1.586.1;
1	PacBio	exon	27534596	27534740	.	+	.	Parent=1.586.1;
1	PacBio	exon	27539211	27539295	.	+	.	Parent=1.586.1;
1	PacBio	exon	27544046	27544291	.	+	.	Parent=1.586.1;
1	PacBio	exon	27546155	27546349	.	+	.	Parent=1.586.1;
1	PacBio	exon	27550364	27550417	.	+	.	Parent=1.586.1;
1	PacBio	exon	27553540	27553680	.	+	.	Parent=1.586.1;
1	PacBio	exon	27560990	27561182	.	+	.	Parent=1.586.1;
1	PacBio	exon	27567699	27571282	.	+	.	Parent=1.586.1;
1	PacBio	transcript	27520841	27571287	.	+	.	ID=1.586.2;Parent=ENSBGRG00000000061;Name=1.586.2;Type=KnownLoci_NovelIsoform;PacBioID=1.586.2;FLNC=7;
1	PacBio	exon	27520841	27520930	.	+	.	Parent=1.586.2;
1	PacBio	exon	27529617	27529719	.	+	.	Parent=1.586.2;
1	PacBio	exon	27534596	27534740	.	+	.	Parent=1.586.2;
1	PacBio	exon	27539211	27539295	.	+	.	Parent=1.586.2;
1	PacBio	exon	27544046	27544291	.	+	.	Parent=1.586.2;
1	PacBio	exon	27546155	27546349	.	+	.	Parent=1.586.2;
1	PacBio	exon	27550364	27550417	.	+	.	Parent=1.586.2;
1	PacBio	exon	27553540	27553680	.	+	.	Parent=1.586.2;
1	PacBio	exon	27560990	27561182	.	+	.	Parent=1.586.2;
1	PacBio	exon	27567699	27571287	.	+	.	Parent=1.586.2;
1	PacBio	transcript	27521146	27568455	.	+	.	ID=1.586.3;Parent=ENSBGRG00000000061;Name=1.586.3;Type=KnownLoci_NovelIsoform;PacBioID=1.586.3;FLNC=1;
1	PacBio	exon	27521146	27521468	.	+	.	Parent=1.586.3;
1	PacBio	exon	27529617	27529719	.	+	.	Parent=1.586.3;
1	PacBio	exon	27534596	27534740	.	+	.	Parent=1.586.3;
1	PacBio	exon	27539211	27539295	.	+	.	Parent=1.586.3;
1	PacBio	exon	27544046	27544291	.	+	.	Parent=1.586.3;
1	PacBio	exon	27546155	27546349	.	+	.	Parent=1.586.3;
1	PacBio	exon	27550364	27550417	.	+	.	Parent=1.586.3;
1	PacBio	exon	27553540	27553680	.	+	.	Parent=1.586.3;
1	PacBio	exon	27560990	27561182	.	+	.	Parent=1.586.3;
1	PacBio	exon	27567699	27568455	.	+	.	Parent=1.586.3;
1	ensembl	gene	27697580	28046075	.	-	.	ID=ENSBGRG00000000062;Name=ENSBGRG00000000062;Type=GeneModel;
1	ensembl	mRNA	27698287	28045878	.	-	.	ID=ENSBGRT00000000103;Parent=ENSBGRG00000000062;Name=ENSBGRT00000000103;Type=KnownLoci_KnownIsoform;PacBioID=1.18.14;FLNC=76;
1	ensembl	exon	27698287	27699266	.	-	.	Parent=ENSBGRT00000000103;
1	ensembl	exon	27712263	27712409	.	-	.	Parent=ENSBGRT00000000103;
1	ensembl	exon	27715617	27715717	.	-	.	Parent=ENSBGRT00000000103;
1	ensembl	exon	27722415	27722468	.	-	.	Parent=ENSBGRT00000000103;
1	ensembl	exon	27731591	27731812	.	-	.	Parent=ENSBGRT00000000103;
1	ensembl	exon	27776877	27776976	.	-	.	Parent=ENSBGRT00000000103;
1	ensembl	exon	27781059	27781187	.	-	.	Parent=ENSBGRT00000000103;
1	ensembl	exon	27805255	27805413	.	-	.	Parent=ENSBGRT00000000103;
1	ensembl	exon	27806786	27806860	.	-	.	Parent=ENSBGRT00000000103;
1	ensembl	exon	27816641	27816774	.	-	.	Parent=ENSBGRT00000000103;
1	ensembl	exon	27834210	27834266	.	-	.	Parent=ENSBGRT00000000103;
1	ensembl	exon	27836836	27837003	.	-	.	Parent=ENSBGRT00000000103;
1	ensembl	exon	27857818	27858020	.	-	.	Parent=ENSBGRT00000000103;
1	ensembl	exon	27900138	27900331	.	-	.	Parent=ENSBGRT00000000103;
1	ensembl	exon	27902738	27902850	.	-	.	Parent=ENSBGRT00000000103;
1	ensembl	exon	27939343	27939472	.	-	.	Parent=ENSBGRT00000000103;
1	ensembl	exon	27969851	27970018	.	-	.	Parent=ENSBGRT00000000103;
1	ensembl	exon	28045822	28045878	.	-	.	Parent=ENSBGRT00000000103;
1	ensembl	mRNA	27698287	28045878	.	-	.	ID=ENSBGRT00000000104;Parent=ENSBGRG00000000062;Name=ENSBGRT00000000104;Type=KnownLoci_KnownIsoform;PacBioID=1.18.12;FLNC=36;
1	ensembl	exon	27698287	27699266	.	-	.	Parent=ENSBGRT00000000104;
1	ensembl	exon	27712263	27712409	.	-	.	Parent=ENSBGRT00000000104;
1	ensembl	exon	27715617	27715717	.	-	.	Parent=ENSBGRT00000000104;
1	ensembl	exon	27731591	27731812	.	-	.	Parent=ENSBGRT00000000104;
1	ensembl	exon	27776877	27776976	.	-	.	Parent=ENSBGRT00000000104;
1	ensembl	exon	27781059	27781187	.	-	.	Parent=ENSBGRT00000000104;
1	ensembl	exon	27805255	27805413	.	-	.	Parent=ENSBGRT00000000104;
1	ensembl	exon	27806786	27806860	.	-	.	Parent=ENSBGRT00000000104;
1	ensembl	exon	27816641	27816774	.	-	.	Parent=ENSBGRT00000000104;
1	ensembl	exon	27834210	27834266	.	-	.	Parent=ENSBGRT00000000104;
1	ensembl	exon	27836836	27837003	.	-	.	Parent=ENSBGRT00000000104;
1	ensembl	exon	27857818	27858020	.	-	.	Parent=ENSBGRT00000000104;
1	ensembl	exon	27900138	27900331	.	-	.	Parent=ENSBGRT00000000104;
1	ensembl	exon	27902738	27902850	.	-	.	Parent=ENSBGRT00000000104;
1	ensembl	exon	27939343	27939472	.	-	.	Parent=ENSBGRT00000000104;
1	ensembl	exon	27969851	27970018	.	-	.	Parent=ENSBGRT00000000104;
1	ensembl	exon	28045822	28045878	.	-	.	Parent=ENSBGRT00000000104;
1	ensembl	mRNA	27698287	28045878	.	-	.	ID=ENSBGRT00000000105;Parent=ENSBGRG00000000062;Name=ENSBGRT00000000105;Type=GeneModel;PacBioID=*;FLNC=0;
1	ensembl	exon	27698287	27699266	.	-	.	Parent=ENSBGRT00000000105;
1	ensembl	exon	27715617	27715717	.	-	.	Parent=ENSBGRT00000000105;
1	ensembl	exon	27722415	27722468	.	-	.	Parent=ENSBGRT00000000105;
1	ensembl	exon	27731591	27731812	.	-	.	Parent=ENSBGRT00000000105;
1	ensembl	exon	27776877	27776976	.	-	.	Parent=ENSBGRT00000000105;
1	ensembl	exon	27781059	27781187	.	-	.	Parent=ENSBGRT00000000105;
1	ensembl	exon	27805255	27805413	.	-	.	Parent=ENSBGRT00000000105;
1	ensembl	exon	27806786	27806860	.	-	.	Parent=ENSBGRT00000000105;
1	ensembl	exon	27816641	27816774	.	-	.	Parent=ENSBGRT00000000105;
1	ensembl	exon	27834210	27834266	.	-	.	Parent=ENSBGRT00000000105;
1	ensembl	exon	27836836	27837003	.	-	.	Parent=ENSBGRT00000000105;
1	ensembl	exon	27857818	27858020	.	-	.	Parent=ENSBGRT00000000105;
1	ensembl	exon	27900138	27900331	.	-	.	Parent=ENSBGRT00000000105;
1	ensembl	exon	27902738	27902850	.	-	.	Parent=ENSBGRT00000000105;
1	ensembl	exon	27939343	27939472	.	-	.	Parent=ENSBGRT00000000105;
1	ensembl	exon	27969851	27970018	.	-	.	Parent=ENSBGRT00000000105;
1	ensembl	exon	28045822	28045878	.	-	.	Parent=ENSBGRT00000000105;
1	ensembl	mRNA	27698287	28045878	.	-	.	ID=ENSBGRT00000000106;Parent=ENSBGRG00000000062;Name=ENSBGRT00000000106;Type=GeneModel;PacBioID=*;FLNC=0;
1	ensembl	exon	27698287	27699266	.	-	.	Parent=ENSBGRT00000000106;
1	ensembl	exon	27712263	27712409	.	-	.	Parent=ENSBGRT00000000106;
1	ensembl	exon	27715617	27715717	.	-	.	Parent=ENSBGRT00000000106;
1	ensembl	exon	27722415	27722468	.	-	.	Parent=ENSBGRT00000000106;
1	ensembl	exon	27731591	27731812	.	-	.	Parent=ENSBGRT00000000106;
1	ensembl	exon	27776877	27776976	.	-	.	Parent=ENSBGRT00000000106;
1	ensembl	exon	27781059	27781187	.	-	.	Parent=ENSBGRT00000000106;
1	ensembl	exon	27805255	27805413	.	-	.	Parent=ENSBGRT00000000106;
1	ensembl	exon	27806786	27806860	.	-	.	Parent=ENSBGRT00000000106;
1	ensembl	exon	27816641	27816774	.	-	.	Parent=ENSBGRT00000000106;
1	ensembl	exon	27834210	27834266	.	-	.	Parent=ENSBGRT00000000106;
1	ensembl	exon	27836836	27837003	.	-	.	Parent=ENSBGRT00000000106;
1	ensembl	exon	27857818	27858020	.	-	.	Parent=ENSBGRT00000000106;
1	ensembl	exon	27900138	27900331	.	-	.	Parent=ENSBGRT00000000106;
1	ensembl	exon	27902738	27902850	.	-	.	Parent=ENSBGRT00000000106;
1	ensembl	exon	27939343	27939472	.	-	.	Parent=ENSBGRT00000000106;
1	ensembl	exon	28045822	28045878	.	-	.	Parent=ENSBGRT00000000106;
1	ensembl	mRNA	27698287	28045878	.	-	.	ID=ENSBGRT00000000107;Parent=ENSBGRG00000000062;Name=ENSBGRT00000000107;Type=GeneModel;PacBioID=*;FLNC=0;
1	ensembl	exon	27698287	27699266	.	-	.	Parent=ENSBGRT00000000107;
1	ensembl	exon	27715617	27715717	.	-	.	Parent=ENSBGRT00000000107;
1	ensembl	exon	27722415	27722468	.	-	.	Parent=ENSBGRT00000000107;
1	ensembl	exon	27731591	27731812	.	-	.	Parent=ENSBGRT00000000107;
1	ensembl	exon	27776877	27776976	.	-	.	Parent=ENSBGRT00000000107;
1	ensembl	exon	27781059	27781187	.	-	.	Parent=ENSBGRT00000000107;
1	ensembl	exon	27805255	27805413	.	-	.	Parent=ENSBGRT00000000107;
1	ensembl	exon	27806786	27806860	.	-	.	Parent=ENSBGRT00000000107;
1	ensembl	exon	27816641	27816774	.	-	.	Parent=ENSBGRT00000000107;
1	ensembl	exon	27836836	27837003	.	-	.	Parent=ENSBGRT00000000107;
1	ensembl	exon	27857818	27858020	.	-	.	Parent=ENSBGRT00000000107;
1	ensembl	exon	27900138	27900331	.	-	.	Parent=ENSBGRT00000000107;
1	ensembl	exon	27902738	27902850	.	-	.	Parent=ENSBGRT00000000107;
1	ensembl	exon	27939343	27939472	.	-	.	Parent=ENSBGRT00000000107;
1	ensembl	exon	27969851	27970018	.	-	.	Parent=ENSBGRT00000000107;
1	ensembl	exon	28045822	28045878	.	-	.	Parent=ENSBGRT00000000107;
1	ensembl	mRNA	27698287	28045878	.	-	.	ID=ENSBGRT00000000108;Parent=ENSBGRG00000000062;Name=ENSBGRT00000000108;Type=GeneModel;PacBioID=*;FLNC=0;
1	ensembl	exon	27698287	27699266	.	-	.	Parent=ENSBGRT00000000108;
1	ensembl	exon	27712263	27712409	.	-	.	Parent=ENSBGRT00000000108;
1	ensembl	exon	27715617	27715717	.	-	.	Parent=ENSBGRT00000000108;
1	ensembl	exon	27731591	27731812	.	-	.	Parent=ENSBGRT00000000108;
1	ensembl	exon	27776877	27776976	.	-	.	Parent=ENSBGRT00000000108;
1	ensembl	exon	27781059	27781187	.	-	.	Parent=ENSBGRT00000000108;
1	ensembl	exon	27805255	27805413	.	-	.	Parent=ENSBGRT00000000108;
1	ensembl	exon	27806786	27806860	.	-	.	Parent=ENSBGRT00000000108;
1	ensembl	exon	27816641	27816774	.	-	.	Parent=ENSBGRT00000000108;
1	ensembl	exon	27834210	27834266	.	-	.	Parent=ENSBGRT00000000108;
1	ensembl	exon	27857818	27858020	.	-	.	Parent=ENSBGRT00000000108;
1	ensembl	exon	27900138	27900331	.	-	.	Parent=ENSBGRT00000000108;
1	ensembl	exon	27902738	27902850	.	-	.	Parent=ENSBGRT00000000108;
1	ensembl	exon	27939343	27939472	.	-	.	Parent=ENSBGRT00000000108;
1	ensembl	exon	27969851	27970018	.	-	.	Parent=ENSBGRT00000000108;
1	ensembl	exon	28045822	28045878	.	-	.	Parent=ENSBGRT00000000108;
1	ensembl	mRNA	27698287	28045878	.	-	.	ID=ENSBGRT00000000109;Parent=ENSBGRG00000000062;Name=ENSBGRT00000000109;Type=KnownLoci_KnownIsoform;PacBioID=1.18.10;FLNC=8;
1	ensembl	exon	27698287	27699266	.	-	.	Parent=ENSBGRT00000000109;
1	ensembl	exon	27712263	27712409	.	-	.	Parent=ENSBGRT00000000109;
1	ensembl	exon	27715617	27715717	.	-	.	Parent=ENSBGRT00000000109;
1	ensembl	exon	27722415	27722468	.	-	.	Parent=ENSBGRT00000000109;
1	ensembl	exon	27731591	27731812	.	-	.	Parent=ENSBGRT00000000109;
1	ensembl	exon	27776877	27776976	.	-	.	Parent=ENSBGRT00000000109;
1	ensembl	exon	27781059	27781187	.	-	.	Parent=ENSBGRT00000000109;
1	ensembl	exon	27805255	27805413	.	-	.	Parent=ENSBGRT00000000109;
1	ensembl	exon	27806786	27806860	.	-	.	Parent=ENSBGRT00000000109;
1	ensembl	exon	27816641	27816774	.	-	.	Parent=ENSBGRT00000000109;
1	ensembl	exon	27857818	27858020	.	-	.	Parent=ENSBGRT00000000109;
1	ensembl	exon	27900138	27900331	.	-	.	Parent=ENSBGRT00000000109;
1	ensembl	exon	27902738	27902850	.	-	.	Parent=ENSBGRT00000000109;
1	ensembl	exon	27939343	27939472	.	-	.	Parent=ENSBGRT00000000109;
1	ensembl	exon	27969851	27970018	.	-	.	Parent=ENSBGRT00000000109;
1	ensembl	exon	28045822	28045878	.	-	.	Parent=ENSBGRT00000000109;
1	PacBio	transcript	27855828	28046028	.	-	.	ID=1.18.1;Parent=ENSBGRG00000000062;Name=1.18.1;Type=KnownLoci_NovelIsoform;PacBioID=1.18.1;FLNC=1;
1	PacBio	exon	27855828	27858020	.	-	.	Parent=1.18.1;
1	PacBio	exon	27900138	27900331	.	-	.	Parent=1.18.1;
1	PacBio	exon	27902738	27902850	.	-	.	Parent=1.18.1;
1	PacBio	exon	27939343	27939472	.	-	.	Parent=1.18.1;
1	PacBio	exon	27969851	27970018	.	-	.	Parent=1.18.1;
1	PacBio	exon	28045822	28046028	.	-	.	Parent=1.18.1;
1	PacBio	transcript	27698297	27781199	.	-	.	ID=1.18.2;Parent=ENSBGRG00000000062;Name=1.18.2;Type=KnownLoci_NovelIsoform;PacBioID=1.18.2;FLNC=2;
1	PacBio	exon	27698297	27699266	.	-	.	Parent=1.18.2;
1	PacBio	exon	27712263	27712409	.	-	.	Parent=1.18.2;
1	PacBio	exon	27715617	27715717	.	-	.	Parent=1.18.2;
1	PacBio	exon	27722415	27722468	.	-	.	Parent=1.18.2;
1	PacBio	exon	27731591	27731812	.	-	.	Parent=1.18.2;
1	PacBio	exon	27776877	27776976	.	-	.	Parent=1.18.2;
1	PacBio	exon	27781059	27781199	.	-	.	Parent=1.18.2;
1	PacBio	transcript	27698316	27805334	.	-	.	ID=1.18.3;Parent=ENSBGRG00000000062;Name=1.18.3;Type=KnownLoci_NovelIsoform;PacBioID=1.18.3;FLNC=1;
1	PacBio	exon	27698316	27699266	.	-	.	Parent=1.18.3;
1	PacBio	exon	27712263	27712409	.	-	.	Parent=1.18.3;
1	PacBio	exon	27715617	27715717	.	-	.	Parent=1.18.3;
1	PacBio	exon	27722415	27722447	.	-	.	Parent=1.18.3;
1	PacBio	exon	27776872	27776976	.	-	.	Parent=1.18.3;
1	PacBio	exon	27781059	27781187	.	-	.	Parent=1.18.3;
1	PacBio	exon	27805255	27805334	.	-	.	Parent=1.18.3;
1	PacBio	transcript	27698316	28046030	.	-	.	ID=1.18.4;Parent=ENSBGRG00000000062;Name=1.18.4;Type=KnownLoci_NovelIsoform;PacBioID=1.18.4;FLNC=1;
1	PacBio	exon	27698316	27699266	.	-	.	Parent=1.18.4;
1	PacBio	exon	27712263	27712409	.	-	.	Parent=1.18.4;
1	PacBio	exon	27715617	27715717	.	-	.	Parent=1.18.4;
1	PacBio	exon	27722415	27722468	.	-	.	Parent=1.18.4;
1	PacBio	exon	27731591	27731812	.	-	.	Parent=1.18.4;
1	PacBio	exon	27857818	27858020	.	-	.	Parent=1.18.4;
1	PacBio	exon	27900138	27900331	.	-	.	Parent=1.18.4;
1	PacBio	exon	27902738	27902850	.	-	.	Parent=1.18.4;
1	PacBio	exon	27939343	27939472	.	-	.	Parent=1.18.4;
1	PacBio	exon	27969851	27970018	.	-	.	Parent=1.18.4;
1	PacBio	exon	28045822	28046030	.	-	.	Parent=1.18.4;
1	PacBio	transcript	27698038	28046030	.	-	.	ID=1.18.5;Parent=ENSBGRG00000000062;Name=1.18.5;Type=KnownLoci_NovelIsoform;PacBioID=1.18.5;FLNC=1;
1	PacBio	exon	27698038	27699266	.	-	.	Parent=1.18.5;
1	PacBio	exon	27712263	27712409	.	-	.	Parent=1.18.5;
1	PacBio	exon	27715617	27715717	.	-	.	Parent=1.18.5;
1	PacBio	exon	27731591	27731812	.	-	.	Parent=1.18.5;
1	PacBio	exon	27776877	27776976	.	-	.	Parent=1.18.5;
1	PacBio	exon	27781059	27781187	.	-	.	Parent=1.18.5;
1	PacBio	exon	27805255	27805413	.	-	.	Parent=1.18.5;
1	PacBio	exon	27806786	27806860	.	-	.	Parent=1.18.5;
1	PacBio	exon	27816641	27816774	.	-	.	Parent=1.18.5;
1	PacBio	exon	27834210	27834266	.	-	.	Parent=1.18.5;
1	PacBio	exon	27836836	27837003	.	-	.	Parent=1.18.5;
1	PacBio	exon	27857818	27858020	.	-	.	Parent=1.18.5;
1	PacBio	exon	28045822	28046030	.	-	.	Parent=1.18.5;
1	PacBio	transcript	27698316	27836998	.	-	.	ID=1.18.6;Parent=ENSBGRG00000000062;Name=1.18.6;Type=KnownLoci_NovelIsoform;PacBioID=1.18.6;FLNC=1;
1	PacBio	exon	27698316	27699266	.	-	.	Parent=1.18.6;
1	PacBio	exon	27712263	27712409	.	-	.	Parent=1.18.6;
1	PacBio	exon	27715617	27715717	.	-	.	Parent=1.18.6;
1	PacBio	exon	27722415	27722453	.	-	.	Parent=1.18.6;
1	PacBio	exon	27723597	27723612	.	-	.	Parent=1.18.6;
1	PacBio	exon	27731591	27731812	.	-	.	Parent=1.18.6;
1	PacBio	exon	27776877	27776976	.	-	.	Parent=1.18.6;
1	PacBio	exon	27781059	27781187	.	-	.	Parent=1.18.6;
1	PacBio	exon	27805255	27805413	.	-	.	Parent=1.18.6;
1	PacBio	exon	27806786	27806860	.	-	.	Parent=1.18.6;
1	PacBio	exon	27816641	27816774	.	-	.	Parent=1.18.6;
1	PacBio	exon	27834210	27834266	.	-	.	Parent=1.18.6;
1	PacBio	exon	27836836	27836998	.	-	.	Parent=1.18.6;
1	PacBio	transcript	27698316	28045986	.	-	.	ID=1.18.7;Parent=ENSBGRG00000000062;Name=1.18.7;Type=KnownLoci_NovelIsoform;PacBioID=1.18.7;FLNC=1;
1	PacBio	exon	27698316	27699266	.	-	.	Parent=1.18.7;
1	PacBio	exon	27712263	27712409	.	-	.	Parent=1.18.7;
1	PacBio	exon	27715617	27715717	.	-	.	Parent=1.18.7;
1	PacBio	exon	27722415	27722468	.	-	.	Parent=1.18.7;
1	PacBio	exon	27731591	27731810	.	-	.	Parent=1.18.7;
1	PacBio	exon	27770266	27770266	.	-	.	Parent=1.18.7;
1	PacBio	exon	27776877	27776889	.	-	.	Parent=1.18.7;
1	PacBio	exon	27814070	27814071	.	-	.	Parent=1.18.7;
1	PacBio	exon	27828387	27828390	.	-	.	Parent=1.18.7;
1	PacBio	exon	27900227	27900331	.	-	.	Parent=1.18.7;
1	PacBio	exon	27902738	27902850	.	-	.	Parent=1.18.7;
1	PacBio	exon	27939343	27939472	.	-	.	Parent=1.18.7;
1	PacBio	exon	27969851	27970018	.	-	.	Parent=1.18.7;
1	PacBio	exon	28045822	28045986	.	-	.	Parent=1.18.7;
1	PacBio	transcript	27698316	28046049	.	-	.	ID=1.18.8;Parent=ENSBGRG00000000062;Name=1.18.8;Type=KnownLoci_NovelIsoform;PacBioID=1.18.8;FLNC=3;
1	PacBio	exon	27698316	27699266	.	-	.	Parent=1.18.8;
1	PacBio	exon	27712263	27712409	.	-	.	Parent=1.18.8;
1	PacBio	exon	27715617	27715717	.	-	.	Parent=1.18.8;
1	PacBio	exon	27731591	27731812	.	-	.	Parent=1.18.8;
1	PacBio	exon	27776877	27776976	.	-	.	Parent=1.18.8;
1	PacBio	exon	27781059	27781187	.	-	.	Parent=1.18.8;
1	PacBio	exon	27805255	27805413	.	-	.	Parent=1.18.8;
1	PacBio	exon	27806786	27806860	.	-	.	Parent=1.18.8;
1	PacBio	exon	27816641	27816774	.	-	.	Parent=1.18.8;
1	PacBio	exon	27857818	27858020	.	-	.	Parent=1.18.8;
1	PacBio	exon	27900138	27900331	.	-	.	Parent=1.18.8;
1	PacBio	exon	27902738	27902850	.	-	.	Parent=1.18.8;
1	PacBio	exon	27939343	27939472	.	-	.	Parent=1.18.8;
1	PacBio	exon	27969851	27970018	.	-	.	Parent=1.18.8;
1	PacBio	exon	28045822	28046049	.	-	.	Parent=1.18.8;
1	PacBio	transcript	27698038	28046030	.	-	.	ID=1.18.9;Parent=ENSBGRG00000000062;Name=1.18.9;Type=KnownLoci_NovelIsoform;PacBioID=1.18.9;FLNC=9;
1	PacBio	exon	27698038	27699266	.	-	.	Parent=1.18.9;
1	PacBio	exon	27712263	27712409	.	-	.	Parent=1.18.9;
1	PacBio	exon	27715617	27715717	.	-	.	Parent=1.18.9;
1	PacBio	exon	27731591	27731812	.	-	.	Parent=1.18.9;
1	PacBio	exon	27776877	27776976	.	-	.	Parent=1.18.9;
1	PacBio	exon	27781059	27781187	.	-	.	Parent=1.18.9;
1	PacBio	exon	27805255	27805413	.	-	.	Parent=1.18.9;
1	PacBio	exon	27806786	27806860	.	-	.	Parent=1.18.9;
1	PacBio	exon	27816641	27816774	.	-	.	Parent=1.18.9;
1	PacBio	exon	27836836	27837003	.	-	.	Parent=1.18.9;
1	PacBio	exon	27857818	27858020	.	-	.	Parent=1.18.9;
1	PacBio	exon	27900138	27900331	.	-	.	Parent=1.18.9;
1	PacBio	exon	27902738	27902850	.	-	.	Parent=1.18.9;
1	PacBio	exon	27939343	27939472	.	-	.	Parent=1.18.9;
1	PacBio	exon	27969851	27970018	.	-	.	Parent=1.18.9;
1	PacBio	exon	28045822	28046030	.	-	.	Parent=1.18.9;
1	PacBio	transcript	27697580	28046030	.	-	.	ID=1.18.11;Parent=ENSBGRG00000000062;Name=1.18.11;Type=KnownLoci_NovelIsoform;PacBioID=1.18.11;FLNC=32;
1	PacBio	exon	27697580	27699266	.	-	.	Parent=1.18.11;
1	PacBio	exon	27712263	27712409	.	-	.	Parent=1.18.11;
1	PacBio	exon	27715617	27715717	.	-	.	Parent=1.18.11;
1	PacBio	exon	27722415	27722468	.	-	.	Parent=1.18.11;
1	PacBio	exon	27731591	27731812	.	-	.	Parent=1.18.11;
1	PacBio	exon	27776877	27776976	.	-	.	Parent=1.18.11;
1	PacBio	exon	27781059	27781187	.	-	.	Parent=1.18.11;
1	PacBio	exon	27805255	27805413	.	-	.	Parent=1.18.11;
1	PacBio	exon	27806786	27806860	.	-	.	Parent=1.18.11;
1	PacBio	exon	27816641	27816774	.	-	.	Parent=1.18.11;
1	PacBio	exon	27836836	27837003	.	-	.	Parent=1.18.11;
1	PacBio	exon	27857818	27858020	.	-	.	Parent=1.18.11;
1	PacBio	exon	27900138	27900331	.	-	.	Parent=1.18.11;
1	PacBio	exon	27902738	27902850	.	-	.	Parent=1.18.11;
1	PacBio	exon	27939343	27939472	.	-	.	Parent=1.18.11;
1	PacBio	exon	27969851	27970018	.	-	.	Parent=1.18.11;
1	PacBio	exon	28045822	28046030	.	-	.	Parent=1.18.11;
1	PacBio	transcript	27698288	28046075	.	-	.	ID=1.18.13;Parent=ENSBGRG00000000062;Name=1.18.13;Type=KnownLoci_NovelIsoform;PacBioID=1.18.13;FLNC=1;
1	PacBio	exon	27698288	27699266	.	-	.	Parent=1.18.13;
1	PacBio	exon	27712263	27712409	.	-	.	Parent=1.18.13;
1	PacBio	exon	27715617	27715717	.	-	.	Parent=1.18.13;
1	PacBio	exon	27722415	27722468	.	-	.	Parent=1.18.13;
1	PacBio	exon	27731591	27731812	.	-	.	Parent=1.18.13;
1	PacBio	exon	27776877	27776976	.	-	.	Parent=1.18.13;
1	PacBio	exon	27781059	27781187	.	-	.	Parent=1.18.13;
1	PacBio	exon	27805255	27805413	.	-	.	Parent=1.18.13;
1	PacBio	exon	27806786	27806860	.	-	.	Parent=1.18.13;
1	PacBio	exon	27816641	27816774	.	-	.	Parent=1.18.13;
1	PacBio	exon	27834210	27834266	.	-	.	Parent=1.18.13;
1	PacBio	exon	27857818	27858020	.	-	.	Parent=1.18.13;
1	PacBio	exon	27900138	27900331	.	-	.	Parent=1.18.13;
1	PacBio	exon	27902738	27902850	.	-	.	Parent=1.18.13;
1	PacBio	exon	27939343	27939472	.	-	.	Parent=1.18.13;
1	PacBio	exon	27969851	27970018	.	-	.	Parent=1.18.13;
1	PacBio	exon	28045822	28046075	.	-	.	Parent=1.18.13;
1	PacBio	transcript	27698316	28045948	.	-	.	ID=1.18.15;Parent=ENSBGRG00000000062;Name=1.18.15;Type=KnownLoci_NovelIsoform;PacBioID=1.18.15;FLNC=1;
1	PacBio	exon	27698316	27699266	.	-	.	Parent=1.18.15;
1	PacBio	exon	27711142	27711230	.	-	.	Parent=1.18.15;
1	PacBio	exon	27712351	27712409	.	-	.	Parent=1.18.15;
1	PacBio	exon	27715617	27715717	.	-	.	Parent=1.18.15;
1	PacBio	exon	27722415	27722468	.	-	.	Parent=1.18.15;
1	PacBio	exon	27731591	27731812	.	-	.	Parent=1.18.15;
1	PacBio	exon	27776877	27776976	.	-	.	Parent=1.18.15;
1	PacBio	exon	27781059	27781187	.	-	.	Parent=1.18.15;
1	PacBio	exon	27805255	27805413	.	-	.	Parent=1.18.15;
1	PacBio	exon	27806786	27806860	.	-	.	Parent=1.18.15;
1	PacBio	exon	27816641	27816774	.	-	.	Parent=1.18.15;
1	PacBio	exon	27836836	27837003	.	-	.	Parent=1.18.15;
1	PacBio	exon	27857818	27858020	.	-	.	Parent=1.18.15;
1	PacBio	exon	27900138	27900331	.	-	.	Parent=1.18.15;
1	PacBio	exon	27902738	27902850	.	-	.	Parent=1.18.15;
1	PacBio	exon	27939343	27939472	.	-	.	Parent=1.18.15;
1	PacBio	exon	27969851	27970018	.	-	.	Parent=1.18.15;
1	PacBio	exon	28045822	28045948	.	-	.	Parent=1.18.15;
1	PacBio	transcript	27698316	28046030	.	-	.	ID=1.18.16;Parent=ENSBGRG00000000062;Name=1.18.16;Type=KnownLoci_NovelIsoform;PacBioID=1.18.16;FLNC=1;
1	PacBio	exon	27698316	27699266	.	-	.	Parent=1.18.16;
1	PacBio	exon	27712263	27712409	.	-	.	Parent=1.18.16;
1	PacBio	exon	27715617	27715717	.	-	.	Parent=1.18.16;
1	PacBio	exon	27722415	27722446	.	-	.	Parent=1.18.16;
1	PacBio	exon	27723592	27723612	.	-	.	Parent=1.18.16;
1	PacBio	exon	27731591	27731812	.	-	.	Parent=1.18.16;
1	PacBio	exon	27776877	27776976	.	-	.	Parent=1.18.16;
1	PacBio	exon	27781059	27781187	.	-	.	Parent=1.18.16;
1	PacBio	exon	27805255	27805413	.	-	.	Parent=1.18.16;
1	PacBio	exon	27806786	27806860	.	-	.	Parent=1.18.16;
1	PacBio	exon	27816641	27816774	.	-	.	Parent=1.18.16;
1	PacBio	exon	27836836	27837003	.	-	.	Parent=1.18.16;
1	PacBio	exon	27857818	27858020	.	-	.	Parent=1.18.16;
1	PacBio	exon	27900138	27900331	.	-	.	Parent=1.18.16;
1	PacBio	exon	27902738	27902850	.	-	.	Parent=1.18.16;
1	PacBio	exon	27939343	27939472	.	-	.	Parent=1.18.16;
1	PacBio	exon	27969851	27970018	.	-	.	Parent=1.18.16;
1	PacBio	exon	28045822	28046030	.	-	.	Parent=1.18.16;
1	PacBio	transcript	27698316	28046030	.	-	.	ID=1.18.17;Parent=ENSBGRG00000000062;Name=1.18.17;Type=KnownLoci_NovelIsoform;PacBioID=1.18.17;FLNC=1;
1	PacBio	exon	27698316	27699266	.	-	.	Parent=1.18.17;
1	PacBio	exon	27712263	27712409	.	-	.	Parent=1.18.17;
1	PacBio	exon	27715617	27715717	.	-	.	Parent=1.18.17;
1	PacBio	exon	27727124	27727204	.	-	.	Parent=1.18.17;
1	PacBio	exon	27731591	27731812	.	-	.	Parent=1.18.17;
1	PacBio	exon	27776877	27776976	.	-	.	Parent=1.18.17;
1	PacBio	exon	27781059	27781187	.	-	.	Parent=1.18.17;
1	PacBio	exon	27805255	27805413	.	-	.	Parent=1.18.17;
1	PacBio	exon	27806786	27806860	.	-	.	Parent=1.18.17;
1	PacBio	exon	27816641	27816774	.	-	.	Parent=1.18.17;
1	PacBio	exon	27834210	27834266	.	-	.	Parent=1.18.17;
1	PacBio	exon	27836836	27837003	.	-	.	Parent=1.18.17;
1	PacBio	exon	27857818	27858020	.	-	.	Parent=1.18.17;
1	PacBio	exon	27900138	27900331	.	-	.	Parent=1.18.17;
1	PacBio	exon	27902738	27902850	.	-	.	Parent=1.18.17;
1	PacBio	exon	27939343	27939472	.	-	.	Parent=1.18.17;
1	PacBio	exon	27969851	27970018	.	-	.	Parent=1.18.17;
1	PacBio	exon	28045822	28046030	.	-	.	Parent=1.18.17;
1	PacBio	transcript	27698048	28046030	.	-	.	ID=1.18.18;Parent=ENSBGRG00000000062;Name=1.18.18;Type=KnownLoci_NovelIsoform;PacBioID=1.18.18;FLNC=1;
1	PacBio	exon	27698048	27699266	.	-	.	Parent=1.18.18;
1	PacBio	exon	27711142	27711230	.	-	.	Parent=1.18.18;
1	PacBio	exon	27712351	27712409	.	-	.	Parent=1.18.18;
1	PacBio	exon	27715617	27715717	.	-	.	Parent=1.18.18;
1	PacBio	exon	27722415	27722468	.	-	.	Parent=1.18.18;
1	PacBio	exon	27731591	27731812	.	-	.	Parent=1.18.18;
1	PacBio	exon	27776877	27776976	.	-	.	Parent=1.18.18;
1	PacBio	exon	27781059	27781187	.	-	.	Parent=1.18.18;
1	PacBio	exon	27805255	27805413	.	-	.	Parent=1.18.18;
1	PacBio	exon	27806786	27806860	.	-	.	Parent=1.18.18;
1	PacBio	exon	27816641	27816774	.	-	.	Parent=1.18.18;
1	PacBio	exon	27834210	27834266	.	-	.	Parent=1.18.18;
1	PacBio	exon	27836836	27837003	.	-	.	Parent=1.18.18;
1	PacBio	exon	27857818	27858020	.	-	.	Parent=1.18.18;
1	PacBio	exon	27900138	27900331	.	-	.	Parent=1.18.18;
1	PacBio	exon	27902738	27902850	.	-	.	Parent=1.18.18;
1	PacBio	exon	27939343	27939472	.	-	.	Parent=1.18.18;
1	PacBio	exon	27969851	27970018	.	-	.	Parent=1.18.18;
1	PacBio	exon	28045822	28046030	.	-	.	Parent=1.18.18;
1	ensembl	gene	27860863	27861963	.	+	.	ID=ENSBGRG00000000064;Name=ENSBGRG00000000064;Type=GeneModel;
1	ensembl	mRNA	27860863	27861963	.	+	.	ID=ENSBGRT00000000111;Parent=ENSBGRG00000000064;Name=ENSBGRT00000000111;Type=GeneModel;PacBioID=*;FLNC=0;
1	ensembl	exon	27860863	27861963	.	+	.	Parent=ENSBGRT00000000111;
1	ensembl	gene	28282365	28447363	.	-	.	ID=ENSBGRG00000000067;Name=ENSBGRG00000000067;Type=GeneModel;
1	ensembl	mRNA	28282365	28447363	.	-	.	ID=ENSBGRT00000000114;Parent=ENSBGRG00000000067;Name=ENSBGRT00000000114;Type=GeneModel;PacBioID=*;FLNC=0;
1	ensembl	exon	28282365	28283010	.	-	.	Parent=ENSBGRT00000000114;
1	ensembl	exon	28289223	28289384	.	-	.	Parent=ENSBGRT00000000114;
1	ensembl	exon	28330272	28330429	.	-	.	Parent=ENSBGRT00000000114;
1	ensembl	exon	28440369	28440471	.	-	.	Parent=ENSBGRT00000000114;
1	ensembl	exon	28446973	28447363	.	-	.	Parent=ENSBGRT00000000114;
1	ensembl	mRNA	28286100	28447363	.	-	.	ID=ENSBGRT00000000115;Parent=ENSBGRG00000000067;Name=ENSBGRT00000000115;Type=GeneModel;PacBioID=*;FLNC=0;
1	ensembl	exon	28286100	28287860	.	-	.	Parent=ENSBGRT00000000115;
1	ensembl	exon	28289223	28289384	.	-	.	Parent=ENSBGRT00000000115;
1	ensembl	exon	28330272	28330429	.	-	.	Parent=ENSBGRT00000000115;
1	ensembl	exon	28440369	28440471	.	-	.	Parent=ENSBGRT00000000115;
1	ensembl	exon	28446973	28447363	.	-	.	Parent=ENSBGRT00000000115;
1	ensembl	mRNA	28288057	28447363	.	-	.	ID=ENSBGRT00000000116;Parent=ENSBGRG00000000067;Name=ENSBGRT00000000116;Type=GeneModel;PacBioID=*;FLNC=0;
1	ensembl	exon	28288057	28288132	.	-	.	Parent=ENSBGRT00000000116;
1	ensembl	exon	28289223	28289384	.	-	.	Parent=ENSBGRT00000000116;
1	ensembl	exon	28330272	28330429	.	-	.	Parent=ENSBGRT00000000116;
1	ensembl	exon	28440369	28440471	.	-	.	Parent=ENSBGRT00000000116;
1	ensembl	exon	28446973	28447363	.	-	.	Parent=ENSBGRT00000000116;
1	ensembl	mRNA	28288700	28447363	.	-	.	ID=ENSBGRT00000000117;Parent=ENSBGRG00000000067;Name=ENSBGRT00000000117;Type=GeneModel;PacBioID=*;FLNC=0;
1	ensembl	exon	28288700	28289142	.	-	.	Parent=ENSBGRT00000000117;
1	ensembl	exon	28289223	28289384	.	-	.	Parent=ENSBGRT00000000117;
1	ensembl	exon	28330272	28330429	.	-	.	Parent=ENSBGRT00000000117;
1	ensembl	exon	28440369	28440471	.	-	.	Parent=ENSBGRT00000000117;
1	ensembl	exon	28446973	28447363	.	-	.	Parent=ENSBGRT00000000117;
1	ensembl	mRNA	28315461	28447363	.	-	.	ID=ENSBGRT00000000118;Parent=ENSBGRG00000000067;Name=ENSBGRT00000000118;Type=KnownLoci_KnownIsoform;PacBioID=1.27.1;FLNC=20;
1	ensembl	exon	28315461	28315656	.	-	.	Parent=ENSBGRT00000000118;
1	ensembl	exon	28330272	28330429	.	-	.	Parent=ENSBGRT00000000118;
1	ensembl	exon	28440369	28440471	.	-	.	Parent=ENSBGRT00000000118;
1	ensembl	exon	28446973	28447363	.	-	.	Parent=ENSBGRT00000000118;
1	ensembl	mRNA	28327412	28447363	.	-	.	ID=ENSBGRT00000000119;Parent=ENSBGRG00000000067;Name=ENSBGRT00000000119;Type=GeneModel;PacBioID=*;FLNC=0;
1	ensembl	exon	28327412	28327468	.	-	.	Parent=ENSBGRT00000000119;
1	ensembl	exon	28327472	28327476	.	-	.	Parent=ENSBGRT00000000119;
1	ensembl	exon	28330272	28330429	.	-	.	Parent=ENSBGRT00000000119;
1	ensembl	exon	28440369	28440471	.	-	.	Parent=ENSBGRT00000000119;
1	ensembl	exon	28446973	28447363	.	-	.	Parent=ENSBGRT00000000119;
1	ensembl	gene	28754106	28762732	.	-	.	ID=ENSBGRG00000000068;Name=ENSBGRG00000000068;Type=GeneModel;
1	ensembl	mRNA	28754201	28762686	.	-	.	ID=ENSBGRT00000000120;Parent=ENSBGRG00000000068;Name=ENSBGRT00000000120;Type=GeneModel;PacBioID=*;FLNC=0;
1	ensembl	exon	28754201	28755632	.	-	.	Parent=ENSBGRT00000000120;
1	ensembl	exon	28755803	28755978	.	-	.	Parent=ENSBGRT00000000120;
1	ensembl	exon	28756967	28757142	.	-	.	Parent=ENSBGRT00000000120;
1	ensembl	exon	28757232	28757418	.	-	.	Parent=ENSBGRT00000000120;
1	ensembl	exon	28757642	28757928	.	-	.	Parent=ENSBGRT00000000120;
1	ensembl	exon	28758371	28758538	.	-	.	Parent=ENSBGRT00000000120;
1	ensembl	exon	28758926	28759058	.	-	.	Parent=ENSBGRT00000000120;
1	ensembl	exon	28759571	28759917	.	-	.	Parent=ENSBGRT00000000120;
1	ensembl	exon	28761543	28762686	.	-	.	Parent=ENSBGRT00000000120;
1	PacBio	transcript	28754107	28762732	.	-	.	ID=1.28.1;Parent=ENSBGRG00000000068;Name=1.28.1;Type=KnownLoci_NovelIsoform;PacBioID=1.28.1;FLNC=1;
1	PacBio	exon	28754107	28755632	.	-	.	Parent=1.28.1;
1	PacBio	exon	28755803	28755978	.	-	.	Parent=1.28.1;
1	PacBio	exon	28756967	28757142	.	-	.	Parent=1.28.1;
1	PacBio	exon	28757232	28757418	.	-	.	Parent=1.28.1;
1	PacBio	exon	28757642	28757928	.	-	.	Parent=1.28.1;
1	PacBio	exon	28758371	28758538	.	-	.	Parent=1.28.1;
1	PacBio	exon	28758926	28759058	.	-	.	Parent=1.28.1;
1	PacBio	exon	28759571	28759917	.	-	.	Parent=1.28.1;
1	PacBio	exon	28761925	28762732	.	-	.	Parent=1.28.1;
1	PacBio	transcript	28754106	28762732	.	-	.	ID=1.28.2;Parent=ENSBGRG00000000068;Name=1.28.2;Type=KnownLoci_NovelIsoform;PacBioID=1.28.2;FLNC=1;
1	PacBio	exon	28754106	28755632	.	-	.	Parent=1.28.2;
1	PacBio	exon	28755803	28755978	.	-	.	Parent=1.28.2;
1	PacBio	exon	28756967	28757142	.	-	.	Parent=1.28.2;
1	PacBio	exon	28757232	28757418	.	-	.	Parent=1.28.2;
1	PacBio	exon	28757642	28757928	.	-	.	Parent=1.28.2;
1	PacBio	exon	28758371	28758538	.	-	.	Parent=1.28.2;
1	PacBio	exon	28758926	28759058	.	-	.	Parent=1.28.2;
1	PacBio	exon	28759571	28759917	.	-	.	Parent=1.28.2;
1	PacBio	exon	28761543	28761613	.	-	.	Parent=1.28.2;
1	PacBio	exon	28761822	28762732	.	-	.	Parent=1.28.2;
1	ensembl	gene	28866712	28926010	.	-	.	ID=ENSBGRG00000000069;Name=ENSBGRG00000000069;Type=GeneModel;
1	ensembl	mRNA	28866712	28926010	.	-	.	ID=ENSBGRT00000000121;Parent=ENSBGRG00000000069;Name=ENSBGRT00000000121;Type=GeneModel;PacBioID=*;FLNC=0;
1	ensembl	exon	28866712	28868728	.	-	.	Parent=ENSBGRT00000000121;
1	ensembl	exon	28877446	28877621	.	-	.	Parent=ENSBGRT00000000121;
1	ensembl	exon	28879768	28879943	.	-	.	Parent=ENSBGRT00000000121;
1	ensembl	exon	28881745	28881928	.	-	.	Parent=ENSBGRT00000000121;
1	ensembl	exon	28883749	28884032	.	-	.	Parent=ENSBGRT00000000121;
1	ensembl	exon	28894808	28894975	.	-	.	Parent=ENSBGRT00000000121;
1	ensembl	exon	28909429	28909561	.	-	.	Parent=ENSBGRT00000000121;
1	ensembl	exon	28924897	28925448	.	-	.	Parent=ENSBGRT00000000121;
1	ensembl	exon	28925481	28925528	.	-	.	Parent=ENSBGRT00000000121;
1	ensembl	exon	28925573	28926010	.	-	.	Parent=ENSBGRT00000000121;
1	PacBio	transcript	28866998	28877579	.	-	.	ID=1.30.1;Parent=ENSBGRG00000000069;Name=1.30.1;Type=KnownLoci_NovelIsoform;PacBioID=1.30.1;FLNC=1;
1	PacBio	exon	28866998	28868728	.	-	.	Parent=1.30.1;
1	PacBio	exon	28877446	28877579	.	-	.	Parent=1.30.1;
1	ensembl	ncRNA_gene	28926188	28928863	.	+	.	ID=ENSBGRG00000000070;Name=ENSBGRG00000000070;Type=GeneModel;
1	ensembl	lnc_RNA	28926188	28928863	.	+	.	ID=ENSBGRT00000000122;Parent=ENSBGRG00000000070;Name=ENSBGRT00000000122;Type=GeneModel;PacBioID=*;FLNC=0;
1	ensembl	exon	28926188	28926288	.	+	.	Parent=ENSBGRT00000000122;
1	ensembl	exon	28927552	28928863	.	+	.	Parent=ENSBGRT00000000122;
1	ensembl	gene	31267914	31287843	.	+	.	ID=ENSBGRG00000000074;Name=ENSBGRG00000000074;Type=GeneModel;
1	ensembl	mRNA	31267914	31286360	.	+	.	ID=ENSBGRT00000000126;Parent=ENSBGRG00000000074;Name=ENSBGRT00000000126;Type=GeneModel;PacBioID=*;FLNC=0;
1	ensembl	exon	31267914	31268161	.	+	.	Parent=ENSBGRT00000000126;
1	ensembl	exon	31275635	31275721	.	+	.	Parent=ENSBGRT00000000126;
1	ensembl	exon	31276447	31276537	.	+	.	Parent=ENSBGRT00000000126;
1	ensembl	exon	31280793	31280876	.	+	.	Parent=ENSBGRT00000000126;
1	ensembl	exon	31284595	31284736	.	+	.	Parent=ENSBGRT00000000126;
1	ensembl	exon	31285809	31286360	.	+	.	Parent=ENSBGRT00000000126;
1	ensembl	mRNA	31267914	31286360	.	+	.	ID=ENSBGRT00000000127;Parent=ENSBGRG00000000074;Name=ENSBGRT00000000127;Type=GeneModel;PacBioID=*;FLNC=0;
1	ensembl	exon	31267914	31268161	.	+	.	Parent=ENSBGRT00000000127;
1	ensembl	exon	31275635	31275721	.	+	.	Parent=ENSBGRT00000000127;
1	ensembl	exon	31276447	31276537	.	+	.	Parent=ENSBGRT00000000127;
1	ensembl	exon	31284595	31284736	.	+	.	Parent=ENSBGRT00000000127;
1	ensembl	exon	31285809	31286360	.	+	.	Parent=ENSBGRT00000000127;
1	ensembl	mRNA	31269485	31286360	.	+	.	ID=ENSBGRT00000000128;Parent=ENSBGRG00000000074;Name=ENSBGRT00000000128;Type=GeneModel;PacBioID=*;FLNC=0;
1	ensembl	exon	31269485	31269839	.	+	.	Parent=ENSBGRT00000000128;
1	ensembl	exon	31275635	31275721	.	+	.	Parent=ENSBGRT00000000128;
1	ensembl	exon	31276447	31276537	.	+	.	Parent=ENSBGRT00000000128;
1	ensembl	exon	31280793	31280876	.	+	.	Parent=ENSBGRT00000000128;
1	ensembl	exon	31284595	31284736	.	+	.	Parent=ENSBGRT00000000128;
1	ensembl	exon	31285809	31286360	.	+	.	Parent=ENSBGRT00000000128;
1	ensembl	mRNA	31271799	31286360	.	+	.	ID=ENSBGRT00000000130;Parent=ENSBGRG00000000074;Name=ENSBGRT00000000130;Type=GeneModel;PacBioID=*;FLNC=0;
1	ensembl	exon	31271799	31272372	.	+	.	Parent=ENSBGRT00000000130;
1	ensembl	exon	31275635	31275721	.	+	.	Parent=ENSBGRT00000000130;
1	ensembl	exon	31276447	31276537	.	+	.	Parent=ENSBGRT00000000130;
1	ensembl	exon	31280793	31280876	.	+	.	Parent=ENSBGRT00000000130;
1	ensembl	exon	31284595	31284736	.	+	.	Parent=ENSBGRT00000000130;
1	ensembl	exon	31285809	31286360	.	+	.	Parent=ENSBGRT00000000130;
1	ensembl	mRNA	31271799	31287054	.	+	.	ID=ENSBGRT00000000129;Parent=ENSBGRG00000000074;Name=ENSBGRT00000000129;Type=GeneModel;PacBioID=*;FLNC=0;
1	ensembl	exon	31271799	31272372	.	+	.	Parent=ENSBGRT00000000129;
1	ensembl	exon	31275635	31275721	.	+	.	Parent=ENSBGRT00000000129;
1	ensembl	exon	31276447	31276537	.	+	.	Parent=ENSBGRT00000000129;
1	ensembl	exon	31280793	31280876	.	+	.	Parent=ENSBGRT00000000129;
1	ensembl	exon	31284595	31284736	.	+	.	Parent=ENSBGRT00000000129;
1	ensembl	exon	31286948	31287054	.	+	.	Parent=ENSBGRT00000000129;
1	PacBio	transcript	31268007	31287842	.	+	.	ID=1.588.1;Parent=ENSBGRG00000000074;Name=1.588.1;Type=KnownLoci_NovelIsoform;PacBioID=1.588.1;FLNC=5;
1	PacBio	exon	31268007	31268161	.	+	.	Parent=1.588.1;
1	PacBio	exon	31275635	31275721	.	+	.	Parent=1.588.1;
1	PacBio	exon	31276447	31276537	.	+	.	Parent=1.588.1;
1	PacBio	exon	31280793	31280876	.	+	.	Parent=1.588.1;
1	PacBio	exon	31284595	31284736	.	+	.	Parent=1.588.1;
1	PacBio	exon	31286948	31287842	.	+	.	Parent=1.588.1;
1	PacBio	transcript	31268018	31287843	.	+	.	ID=1.588.2;Parent=ENSBGRG00000000074;Name=1.588.2;Type=KnownLoci_NovelIsoform;PacBioID=1.588.2;FLNC=1;
1	PacBio	exon	31268018	31268161	.	+	.	Parent=1.588.2;
1	PacBio	exon	31275635	31275721	.	+	.	Parent=1.588.2;
1	PacBio	exon	31276447	31276537	.	+	.	Parent=1.588.2;
1	PacBio	exon	31280793	31280876	.	+	.	Parent=1.588.2;
1	PacBio	exon	31284595	31284736	.	+	.	Parent=1.588.2;
1	PacBio	exon	31285809	31285972	.	+	.	Parent=1.588.2;
1	PacBio	exon	31287111	31287843	.	+	.	Parent=1.588.2;
1	ensembl	gene	31316404	31389403	.	-	.	ID=ENSBGRG00000000075;Name=ENSBGRG00000000075;Type=GeneModel;
1	ensembl	mRNA	31319321	31389403	.	-	.	ID=ENSBGRT00000000131;Parent=ENSBGRG00000000075;Name=ENSBGRT00000000131;Type=GeneModel;PacBioID=*;FLNC=0;
1	ensembl	exon	31319321	31319383	.	-	.	Parent=ENSBGRT00000000131;
1	ensembl	exon	31320284	31320451	.	-	.	Parent=ENSBGRT00000000131;
1	ensembl	exon	31321812	31322006	.	-	.	Parent=ENSBGRT00000000131;
1	ensembl	exon	31323510	31323730	.	-	.	Parent=ENSBGRT00000000131;
1	ensembl	exon	31324821	31324992	.	-	.	Parent=ENSBGRT00000000131;
1	ensembl	exon	31331815	31332001	.	-	.	Parent=ENSBGRT00000000131;
1	ensembl	exon	31338549	31338623	.	-	.	Parent=ENSBGRT00000000131;
1	ensembl	exon	31339186	31339423	.	-	.	Parent=ENSBGRT00000000131;
1	ensembl	exon	31339919	31340132	.	-	.	Parent=ENSBGRT00000000131;
1	ensembl	exon	31341031	31341175	.	-	.	Parent=ENSBGRT00000000131;
1	ensembl	exon	31344049	31344184	.	-	.	Parent=ENSBGRT00000000131;
1	ensembl	exon	31349181	31349323	.	-	.	Parent=ENSBGRT00000000131;
1	ensembl	exon	31353614	31353718	.	-	.	Parent=ENSBGRT00000000131;
1	ensembl	exon	31354678	31354837	.	-	.	Parent=ENSBGRT00000000131;
1	ensembl	exon	31356430	31356616	.	-	.	Parent=ENSBGRT00000000131;
1	ensembl	exon	31357070	31357214	.	-	.	Parent=ENSBGRT00000000131;
1	ensembl	exon	31358010	31358163	.	-	.	Parent=ENSBGRT00000000131;
1	ensembl	exon	31358779	31359018	.	-	.	Parent=ENSBGRT00000000131;
1	ensembl	exon	31359686	31359875	.	-	.	Parent=ENSBGRT00000000131;
1	ensembl	exon	31362451	31362492	.	-	.	Parent=ENSBGRT00000000131;
1	ensembl	exon	31363176	31363985	.	-	.	Parent=ENSBGRT00000000131;
1	ensembl	exon	31364831	31364966	.	-	.	Parent=ENSBGRT00000000131;
1	ensembl	exon	31367040	31367230	.	-	.	Parent=ENSBGRT00000000131;
1	ensembl	exon	31369332	31369505	.	-	.	Parent=ENSBGRT00000000131;
1	ensembl	exon	31375722	31375902	.	-	.	Parent=ENSBGRT00000000131;
1	ensembl	exon	31377794	31377846	.	-	.	Parent=ENSBGRT00000000131;
1	ensembl	exon	31380131	31380361	.	-	.	Parent=ENSBGRT00000000131;
1	ensembl	exon	31381392	31381490	.	-	.	Parent=ENSBGRT00000000131;
1	ensembl	exon	31382092	31382295	.	-	.	Parent=ENSBGRT00000000131;
1	ensembl	exon	31388966	31389403	.	-	.	Parent=ENSBGRT00000000131;
1	ensembl	mRNA	31319321	31389403	.	-	.	ID=ENSBGRT00000000132;Parent=ENSBGRG00000000075;Name=ENSBGRT00000000132;Type=GeneModel;PacBioID=*;FLNC=0;
1	ensembl	exon	31319321	31319383	.	-	.	Parent=ENSBGRT00000000132;
1	ensembl	exon	31320284	31320451	.	-	.	Parent=ENSBGRT00000000132;
1	ensembl	exon	31321812	31322006	.	-	.	Parent=ENSBGRT00000000132;
1	ensembl	exon	31323510	31323730	.	-	.	Parent=ENSBGRT00000000132;
1	ensembl	exon	31324821	31324992	.	-	.	Parent=ENSBGRT00000000132;
1	ensembl	exon	31331815	31332001	.	-	.	Parent=ENSBGRT00000000132;
1	ensembl	exon	31338549	31338623	.	-	.	Parent=ENSBGRT00000000132;
1	ensembl	exon	31339186	31339423	.	-	.	Parent=ENSBGRT00000000132;
1	ensembl	exon	31339919	31340132	.	-	.	Parent=ENSBGRT00000000132;
1	ensembl	exon	31341031	31341175	.	-	.	Parent=ENSBGRT00000000132;
1	ensembl	exon	31341366	31341501	.	-	.	Parent=ENSBGRT00000000132;
1	ensembl	exon	31349181	31349323	.	-	.	Parent=ENSBGRT00000000132;
1	ensembl	exon	31353614	31353718	.	-	.	Parent=ENSBGRT00000000132;
1	ensembl	exon	31354678	31354837	.	-	.	Parent=ENSBGRT00000000132;
1	ensembl	exon	31356430	31356616	.	-	.	Parent=ENSBGRT00000000132;
1	ensembl	exon	31357070	31357214	.	-	.	Parent=ENSBGRT00000000132;
1	ensembl	exon	31358010	31358163	.	-	.	Parent=ENSBGRT00000000132;
1	ensembl	exon	31358779	31359018	.	-	.	Parent=ENSBGRT00000000132;
1	ensembl	exon	31359686	31359875	.	-	.	Parent=ENSBGRT00000000132;
1	ensembl	exon	31362451	31362492	.	-	.	Parent=ENSBGRT00000000132;
1	ensembl	exon	31363176	31363985	.	-	.	Parent=ENSBGRT00000000132;
1	ensembl	exon	31364831	31364966	.	-	.	Parent=ENSBGRT00000000132;
1	ensembl	exon	31367040	31367230	.	-	.	Parent=ENSBGRT00000000132;
1	ensembl	exon	31369332	31369505	.	-	.	Parent=ENSBGRT00000000132;
1	ensembl	exon	31375722	31375902	.	-	.	Parent=ENSBGRT00000000132;
1	ensembl	exon	31377794	31377846	.	-	.	Parent=ENSBGRT00000000132;
1	ensembl	exon	31380131	31380361	.	-	.	Parent=ENSBGRT00000000132;
1	ensembl	exon	31381392	31381490	.	-	.	Parent=ENSBGRT00000000132;
1	ensembl	exon	31382092	31382295	.	-	.	Parent=ENSBGRT00000000132;
1	ensembl	exon	31388966	31389403	.	-	.	Parent=ENSBGRT00000000132;
1	PacBio	transcript	31360532	31377846	.	-	.	ID=1.31.1;Parent=ENSBGRG00000000075;Name=1.31.1;Type=KnownLoci_NovelIsoform;PacBioID=1.31.1;FLNC=1;
1	PacBio	exon	31360532	31360686	.	-	.	Parent=1.31.1;
1	PacBio	exon	31362451	31362492	.	-	.	Parent=1.31.1;
1	PacBio	exon	31363176	31363985	.	-	.	Parent=1.31.1;
1	PacBio	exon	31364831	31364966	.	-	.	Parent=1.31.1;
1	PacBio	exon	31367040	31367230	.	-	.	Parent=1.31.1;
1	PacBio	exon	31369332	31369505	.	-	.	Parent=1.31.1;
1	PacBio	exon	31375722	31375902	.	-	.	Parent=1.31.1;
1	PacBio	exon	31377794	31377846	.	-	.	Parent=1.31.1;
1	PacBio	transcript	31318040	31389089	.	-	.	ID=1.31.2;Parent=ENSBGRG00000000075;Name=1.31.2;Type=KnownLoci_NovelIsoform;PacBioID=1.31.2;FLNC=2;
1	PacBio	exon	31318040	31319383	.	-	.	Parent=1.31.2;
1	PacBio	exon	31320284	31320451	.	-	.	Parent=1.31.2;
1	PacBio	exon	31321812	31322006	.	-	.	Parent=1.31.2;
1	PacBio	exon	31323510	31323730	.	-	.	Parent=1.31.2;
1	PacBio	exon	31324821	31324992	.	-	.	Parent=1.31.2;
1	PacBio	exon	31331815	31332001	.	-	.	Parent=1.31.2;
1	PacBio	exon	31338549	31338623	.	-	.	Parent=1.31.2;
1	PacBio	exon	31339186	31339423	.	-	.	Parent=1.31.2;
1	PacBio	exon	31339919	31340132	.	-	.	Parent=1.31.2;
1	PacBio	exon	31343714	31343858	.	-	.	Parent=1.31.2;
[truncated: 998,000+ more rows]
