# Supplementary material for: Integrative analysis of Iso-Seq and RNA-seq data reveals transcriptome complexity and differential isoform in skin tissues of different hair length Yak
Source: BMC Genomics. 2024 May 21;25:498. doi: 10.1186/s12864-024-10345-8 (PMC11106907; doi:10.1186/s12864-024-10345-8)
Supplement: Supplementary file 6 — Supplementary Material 6 [file 12864_2024_10345_MOESM6_ESM.txt]

gene	name	strand	aligned reads	num sites	locations
ENSBGRG00000000245	ABCD3	-	10	1	53319832
ENSBGRG00000022432	SLC26A6	-	4	1	10923328
ENSBGRG00000022876	ENSBGRG00000022876	+	20	2	2051082,2050535
ENSBGRG00000001273	RHEBL1	-	2	1	76683838
ENSBGRG00000015246	CBR4	+	9	1	123103247
ENSBGRG00000003262	TMEM106B	-	16	4	108572807,108576487,108577826,108577999
ENSBGRG00000021892	WNT5A	-	6	2	17309959,17311192
ENSBGRG00000003821	UBE3A	-	3	1	654023
ENSBGRG00000002153	CLDND1	-	63	2	46060789,46060763
ENSBGRG00000012575	HDAC1	+	78	1	16776545
ENSBGRG00000016105	CLIC1	-	190	1	7544916
ENSBGRG00000018708	SLC6A4	+	9	2	47596093,47597555
ENSBGRG00000002850	GTF2E1	+	6	1	70902857
ENSBGRG00000016015	FUOM	-	15	1	56983197
ENSBGRG00000025101	ENSBGRG00000025101	+	3	1	67538082
ENSBGRG00000025688	PRR14	-	24	1	17650252
ENSBGRG00000010121	MYLIP	-	5	2	44629547,44630909
ENSBGRG00000024892	ENSBGRG00000024892	-	184	4	41360423,41360571,41360538,41360495
ENSBGRG00000009131	NQO2	-	8	1	55633356
ENSBGRG00000005266	DZANK1	-	3	1	29780953
ENSBGRG00000003866	PIK3R4	+	9	2	165698649,165633771
ENSBGRG00000019688	ENSBGRG00000019688	-	41	1	77511195
ENSBGRG00000003774	ENSBGRG00000003774	-	24	1	48472800
ENSBGRG00000026023	CA12	+	13	2	33232555,33234489
ENSBGRG00000010041	ENSBGRG00000010041	+	10	1	16466772
ENSBGRG00000010850	ARSK	+	4	2	103492212,103492231
ENSBGRG00000020115	CAND1	+	38	5	59545350,59545405,59545662,59546327,59545468
ENSBGRG00000022232	RNF125	-	3	1	20292864
ENSBGRG00000019316	ENSBGRG00000019316	-	76	2	34458156,34457520
ENSBGRG00000026257	CEP76	-	6	1	40237274
ENSBGRG00000023583	CROT	+	14	1	95373184
ENSBGRG00000002608	UCHL1	-	2	1	63230957
ENSBGRG00000018045	GAL3ST4	+	4	1	591161
ENSBGRG00000025055	SELENOM	-	44	1	77613148
ENSBGRG00000020257	RNFT1	+	67	4	59356476,59356760,59356361,59356381
ENSBGRG00000023868	RRAS	+	11	1	59042488
ENSBGRG00000014349	TNFAIP8L1	-	24	3	20470162,20470309,20470963
ENSBGRG00000023996	SEMA3B	+	3	1	12253702
ENSBGRG00000026165	IFI30	+	58	1	4989221
ENSBGRG00000021439	GPX8	+	10	1	60451390
29.67	SF3B2	-	137	2	8037566,8045997
ENSBGRG00000018641	EIF1AD	+	15	2	8104746,8106531
ENSBGRG00000014346	ATL2	-	28	3	40095706,40096732,40095112
ENSBGRG00000014410	P2RY14	+	3	1	127260188
ENSBGRG00000018112	RUVBL2	-	34	1	59601897
ENSBGRG00000022138	COQ7	+	12	2	28712371,28712390
ENSBGRG00000008338	GALNT11	+	7	1	9909320
ENSBGRG00000022002	PPP4R2	+	6	2	36049354,36047259
ENSBGRG00000022008	KCNS3	-	7	2	106220120,106220350
ENSBGRG00000009103	TOB1	-	58	2	31103108,31103852
ENSBGRG00000003333	P4HA2	+	60	3	23627281,23610788,23628116
ENSBGRG00000019634	POP7	-	7	2	173754,173734
ENSBGRG00000003092	C1orf35	-	21	2	7369234,7369686
ENSBGRG00000006714	CYP2U1	+	4	1	110002110
ENSBGRG00000000061	GABPA	+	11	2	27568452,27571287
ENSBGRG00000023382	CAPN6	-	18	1	64669745
ENSBGRG00000022422	ASCC2	-	59	2	76482668,76482714
ENSBGRG00000009194	CMC1	-	4	2	64928585,64979461
29.259	CATF	+	3	1	7526798
ENSBGRG00000003348	COA7	+	10	2	101952952,101953196
ENSBGRG00000002640	NASP	-	7	1	109456414
ENSBGRG00000010130	UTP4	-	46	2	10004330,10004351
ENSBGRG00000026433	ENSBGRG00000026433	+	79	3	35896335,35896277,35896225
ENSBGRG00000022281	CNDP2	+	126	1	9340480
ENSBGRG00000005194	IKBIP	+	9	2	42794563,42797213
ENSBGRG00000021767	OPA3	+	2	1	62492623
ENSBGRG00000012210	RUVBL1	-	42	1	1388409
ENSBGRG00000019556	PAPSS2	+	5	1	10086980
ENSBGRG00000022367	UQCR10	+	9	1	76462018
ENSBGRG00000009336	ADAM33	+	11	2	44104593,44102837
ENSBGRG00000017410	ENSBGRG00000017410	+	6	2	68916255,68915752
ENSBGRG00000017524	MTIF2	-	3	1	59004782
ENSBGRG00000022942	ENSBGRG00000022942	-	13	1	58976632
ENSBGRG00000002312	ENSBGRG00000002312	+	31	2	72152371,72152642
ENSBGRG00000010887	ENSBGRG00000010887	+	8	2	6239232,6241396
ENSBGRG00000021688	KDELR1	+	13	3	60191677,60191179,60191205
ENSBGRG00000008160	GPD2	+	12	2	106531024,106533140
ENSBGRG00000021221	ENSBGRG00000021221	+	30	5	61035913,61035873,61036011,61036831,61035932
ENSBGRG00000018614	RPP30	+	19	2	13595368,13592885
21.152	21.152	-	3	1	49256202
ENSBGRG00000004809	PKHD1L1	-	2	1	45564902
ENSBGRG00000008405	MFN2	-	14	2	38453830,38455397
ENSBGRG00000001470	MPZ	-	13	1	9297079
ENSBGRG00000004464	PCDH18	+	17	3	22438207,22438235,22437089
ENSBGRG00000019118	EFEMP1	-	84	2	59586559,59586588
ENSBGRG00000015390	OTOP2	+	29	1	7938535
ENSBGRG00000019109	PDE9A	+	12	2	156028138,156028220
ENSBGRG00000024138	ENSBGRG00000024138	-	2	1	5980766
23.205	23.205	+	5	1	16855414
ENSBGRG00000026051	ABHD6	+	46	2	20110773,20110538
ENSBGRG00000011304	FECH	-	38	1	55548956
ENSBGRG00000015296	BET1	+	22	2	118577840,118577859
ENSBGRG00000019593	Cdc25A	-	6	1	10421508
ENSBGRG00000015355	PTPN2	-	26	3	40282590,40282657,40289265
ENSBGRG00000020908	MCM3	+	44	1	10143476
ENSBGRG00000022154	IER3IP1	-	26	1	44380523
ENSBGRG00000006018	ACTR10	+	46	2	59448240,59446996
ENSBGRG00000023710	ENSBGRG00000023710	-	2	1	27817708
ENSBGRG00000000444	ENSBGRG00000000444	+	151	3	9038690,9038604,9040789
ENSBGRG00000010182	CEP250	+	3	1	59064844
ENSBGRG00000022101	PWP2	+	6	1	157292074
ENSBGRG00000008219	NAIF1	-	3	1	7412667
ENSBGRG00000018352	USP14	+	14	2	31420484,31422528
ENSBGRG00000009626	PDCD11	+	16	1	26111102
ENSBGRG00000008744	ZFR	-	21	1	41371780
ENSBGRG00000013090	LEPROT	-	36	2	86516417,86515918
ENSBGRG00000001118	DNAJB9	+	39	5	66418824,66418782,66419689,66419165,66419666
ENSBGRG00000017993	UBTD1	+	10	1	20217738
ENSBGRG00000016192	TNFSF13	-	2	1	40797029
ENSBGRG00000015868	PAM16	+	8	1	43952158
ENSBGRG00000020303	SFXN4	-	5	1	42701268
ENSBGRG00000006044	ATP6V1B2	+	125	3	1894870,1896010,1896038
ENSBGRG00000017930	HEY1	-	35	3	32573355,32573377,32573291
ENSBGRG00000004000	SELENOF	+	88	2	61755420,61755399
ENSBGRG00000006561	RSAD1	+	12	1	30712256
ENSBGRG00000023865	ENSBGRG00000023865	-	20	2	55376989,55376954
29.291	TR112	+	31	1	9791999
ENSBGRG00000000893	GPRC5D	-	286	4	5127420,5127503,5126764,5127159
ENSBGRG00000014716	TNFRSF19	+	47	3	47246021,47246204,47243731
ENSBGRG00000000526	ADGRE5	+	24	2	13135177,13139700
ENSBGRG00000008209	SFSWAP	-	9	1	49754370
ENSBGRG00000001541	MRPS22	-	8	1	141354724
ENSBGRG00000010251	NME2	+	35	2	31440157,31443746
ENSBGRG00000014687	GLUL	-	1179	6	63076742,63076561,63077004,63077031,63078076,63077481
ENSBGRG00000018652	IL4R	-	52	2	19775659,19775618
ENSBGRG00000018845	POLD1	-	25	1	58418527
ENSBGRG00000022682	TFEB	+	3	1	20161254
ENSBGRG00000006462	VAMP4	-	15	3	35645233,35641762,35643884
ENSBGRG00000014533	ENSBGRG00000014533	+	18	1	6659148
ENSBGRG00000021071	ITGB4	+	30	1	8694395
ENSBGRG00000012399	HEXA	+	83	2	4392242,4392715
ENSBGRG00000025599	FIS1	-	54	1	7759772
ENSBGRG00000009067	ZNF518B	+	7	2	13751240,13750970
ENSBGRG00000016351	NUMBL	+	2	1	66124977
15.254	LORF2	+	2	1	13579160
ENSBGRG00000006774	SUCLG1	+	94	1	72881322
ENSBGRG00000015655	HID1	-	36	2	7960034,7960073
ENSBGRG00000019405	IRAK4	+	17	1	70204307
ENSBGRG00000015651	HK3	-	2	1	41378259
ENSBGRG00000016463	KLK1	+	3	1	58046814
ENSBGRG00000024510	PHF6	-	8	1	5337181
ENSBGRG00000024877	ENSBGRG00000024877	-	38	1	23188538
ENSBGRG00000025336	ENPP5	+	16	1	15747836
ENSBGRG00000009472	CTDSP2	-	40	3	49447344,49444513,49447872
ENSBGRG00000026236	TMEM183A	+	137	6	82924518,82933514,82933345,82924587,82933580,82934026
ENSBGRG00000004730	ILDR1	-	11	1	71944855
ENSBGRG00000010777	ENSBGRG00000010777	+	5	2	70300990,70301544
ENSBGRG00000021608	SELENOK	-	44	5	15670027,15670121,15670144,15670165,15670208
ENSBGRG00000021311	ENSBGRG00000021311	-	7	1	12943980
14.686	CATE	+	2	1	86373423
ENSBGRG00000004776	LY6E	+	17	1	20355066
ENSBGRG00000018041	MLYCD	-	2	1	39271590
ENSBGRG00000008811	TRMT5	-	13	1	62267434
ENSBGRG00000017670	MSL3	+	17	2	17182753,17182677
ENSBGRG00000020300	BCL9L	+	8	2	58012197,58010577
ENSBGRG00000018730	CRABP1	+	15	1	32591115
ENSBGRG00000020236	SERTAD3	+	43	1	66324929
12.487	PTER	+	7	1	21614703
ENSBGRG00000014708	ENSBGRG00000014708	-	12	1	36567987
ENSBGRG00000018426	LIPE	-	3	1	65130992
ENSBGRG00000008096	ENSBGRG00000008096	+	2	1	992998
ENSBGRG00000008554	ENSBGRG00000008554	-	6	1	2789100
29.7	RINI	-	14	1	8121419
ENSBGRG00000013923	CDC42EP3	-	35	3	39462158,39462995,39462479
ENSBGRG00000022490	RPS14	-	226	1	67494848
ENSBGRG00000005272	ENSBGRG00000005272	-	8	1	40395711
ENSBGRG00000019022	CCDC71	-	31	1	11355503
ENSBGRG00000020493	PCOLCE	-	344	2	256487,256798
ENSBGRG00000012130	ZNF148	-	19	3	75582494,75582156,75581441
ENSBGRG00000009454	EFHD1	+	23	2	122964332,122964287
ENSBGRG00000003651	KDM1A	+	2	1	7335133
ENSBGRG00000014229	RPL23	+	17	1	27045531
ENSBGRG00000010544	ANTXR2	+	7	1	25838196
ENSBGRG00000008757	NPDC1	-	3	1	15959876
ENSBGRG00000015227	RGS16	-	8	1	63267825
ENSBGRG00000014718	PIP4K2B	+	6	1	27138389
ENSBGRG00000022726	BMI1	+	16	2	13347997,13348409
ENSBGRG00000009025	C11orf58	+	110	7	51004226,51002848,51002247,51003842,51002710,51004057,51005869
ENSBGRG00000019863	RBM26	+	4	1	25189124
ENSBGRG00000019854	ENSBGRG00000019854	-	5	1	31960415
ENSBGRG00000010143	ENSBGRG00000010143	-	42	4	52392350,52392997,52392510,52395835
ENSBGRG00000001908	ENSBGRG00000001908	-	5	1	87973387
ENSBGRG00000021592	GRWD1	-	42	1	60129077
X.429	BEX5	+	7	1	54145311
ENSBGRG00000022168	BBS2	-	22	1	23599508
ENSBGRG00000015288	SMPD3	+	12	1	10747039
ENSBGRG00000026692	ENSBGRG00000026692	-	10	1	9814881
ENSBGRG00000022017	DVL2	+	6	1	41134157
ENSBGRG00000025792	POLR3A	-	9	1	34391577
ENSBGRG00000011380	POLH	-	8	2	18320758,18349573
ENSBGRG00000017235	SLC38A5	-	6	1	94188978
9.41	9.41	-	2	1	6539239
ENSBGRG00000023529	LSG1	+	13	1	79196394
ENSBGRG00000021050	MID1IP1	-	2	1	113670551
8.639	ZF69B	+	4	1	7991975
ENSBGRG00000008272	WDR18	+	83	3	47058068,47055902,47058332
ENSBGRG00000003817	RILPL1	+	3	1	57527412
ENSBGRG00000017215	UQCR11	-	19	2	47586276,47587750
ENSBGRG00000017390	ENSBGRG00000017390	-	28	2	17930233,17915354
ENSBGRG00000020790	SUCLA2	+	54	2	65808295,65808157
ENSBGRG00000007063	LHPP	+	25	1	48285486
ENSBGRG00000005177	ENSBGRG00000005177	+	12	3	49626065,49661103,49660603
ENSBGRG00000007031	ZC3H7B	+	4	1	120868951
ENSBGRG00000004964	MIER2	-	21	1	46493910
14.205	14.205	-	3	1	53846498
ENSBGRG00000025968	ENSBGRG00000025968	+	520	2	13832868,13832887
ENSBGRG00000002133	KIF24	-	3	1	11244010
ENSBGRG00000007291	APOO	+	12	1	130803429
ENSBGRG00000006171	FASTK	-	39	1	8835505
ENSBGRG00000015949	USF2	-	4	1	70620909
ENSBGRG00000001882	FAM151B	+	5	1	87900501
ENSBGRG00000026869	ELMO3	-	42	1	11761966
ENSBGRG00000007354	UNC45A	-	72	3	22383090,22382972,22383071
ENSBGRG00000020838	ENSBGRG00000020838	+	2	1	28287179
ENSBGRG00000002891	ENSBGRG00000002891	+	12	1	94052147
ENSBGRG00000010801	CYB5D1	-	6	1	40493509
ENSBGRG00000011569	ENSBGRG00000011569	+	4	1	42128708
ENSBGRG00000014524	FAM47E	-	4	1	29604504
ENSBGRG00000008802	ENSBGRG00000008802	+	3	1	9880478
ENSBGRG00000016163	ENSBGRG00000016163	+	2	1	69335374
ENSBGRG00000026347	SRSF9	-	19	1	69535173
ENSBGRG00000013230	POLR2E	-	212	3	47133158,47130487,47132868
ENSBGRG00000024293	RASSF1	-	49	1	12332813
ENSBGRG00000011050	KIFBP	+	15	1	24878756
ENSBGRG00000003668	APOA1	+	4	1	60239978
ENSBGRG00000001145	MRPL51	+	16	3	110983392,110983470,110985098
ENSBGRG00000009631	SLC35D1	+	3	1	84772274
ENSBGRG00000010532	SPC24	-	5	1	16045905
ENSBGRG00000002023	ZNF596	-	4	1	172325831
ENSBGRG00000005440	ARSA	-	52	1	129584371
ENSBGRG00000022252	ZFAND2B	-	27	1	32419254
ENSBGRG00000006202	YPEL5	-	69	3	93898819,93897814,93898154
ENSBGRG00000011187	SRGN	+	15	1	25099283
ENSBGRG00000009101	LIMD1	+	2	1	8280156
ENSBGRG00000018482	LLPH	-	6	1	58232684
ENSBGRG00000018835	ENSBGRG00000018835	+	6	1	70171541
ENSBGRG00000002711	DUSP6	+	80	2	89253146,89253901
ENSBGRG00000011268	JAGN1	+	49	1	49161396
ENSBGRG00000016899	ZNF606	-	11	3	55203983,55203235,55204310
ENSBGRG00000007028	PHPT1	+	23	1	15798175
ENSBGRG00000024837	EXT2	+	23	1	26929312
ENSBGRG00000006647	ENSBGRG00000006647	+	8	1	82174414
ENSBGRG00000019881	PRPS1	+	38	2	61033043,61032126
ENSBGRG00000013418	DYNC1H1	+	12	2	72467110,72465932
ENSBGRG00000004911	ERI3	+	16	1	110958093
ENSBGRG00000015567	USP10	-	90	4	38510192,38510508,38509449,38509468
ENSBGRG00000022099	LAPTM5	-	70	1	15230821
ENSBGRG00000015001	HPCA	+	2	1	17299820
ENSBGRG00000026653	KCNK6	-	4	1	68172238
ENSBGRG00000019836	WDR4	-	20	1	156088642
ENSBGRG00000006703	ENSBGRG00000006703	-	71	1	36470346
ENSBGRG00000016651	PPARD	-	31	1	27085914
ENSBGRG00000008637	HEPH	-	2	1	102204348
ENSBGRG00000005838	HOOK2	-	21	1	11491169
ENSBGRG00000022597	MRPL38	-	79	1	8822927
ENSBGRG00000011116	USP8	-	33	5	47643010,47643079,47656179,47643030,47656332
ENSBGRG00000010797	FKBP10	-	42	3	24120331,24120350,24120990
ENSBGRG00000008992	NUDC	+	147	1	11317501
ENSBGRG00000009006	SNU13	-	37	2	121149987,121150813
ENSBGRG00000021445	SLC2A4	-	15	2	41072276,41071594
ENSBGRG00000019441	FAM204A	-	24	1	41874256
ENSBGRG00000010542	PPP3CC	+	24	3	4743387,4743241,4743364
ENSBGRG00000022691	COMMD3	+	16	1	13332256
ENSBGRG00000012273	LCK	+	9	1	16732985
ENSBGRG00000006201	NOD2	-	8	3	29213928,29213119,29213948
ENSBGRG00000006836	CHPF2	+	11	1	9033495
ENSBGRG00000017504	HBS1L	+	33	1	15335254
ENSBGRG00000015362	GMEB1	+	7	2	13045896,13047364
ENSBGRG00000008956	BPHL	-	19	3	55524209,55524302,55524186
ENSBGRG00000009483	CCDC47	+	30	4	17365703,17365730,17365754,17367516
ENSBGRG00000020095	TMEM192	+	15	3	15398857,15399655,15381288
ENSBGRG00000007423	PUS1	-	3	1	49617547
ENSBGRG00000000542	CRTC1	+	2	1	5721503
ENSBGRG00000017931	IFIT5	+	33	1	11982752
ENSBGRG00000021087	SNX14	-	19	1	25188156
ENSBGRG00000011942	KPNA4	+	7	1	116433432
ENSBGRG00000003168	ENSBGRG00000003168	+	83	3	23244382,23244337,23245324
ENSBGRG00000026621	ENSBGRG00000026621	-	30	3	43414985,43413947,43411322
ENSBGRG00000023065	ENSBGRG00000023065	+	7	1	51888632
ENSBGRG00000001073	ENSBGRG00000001073	-	15	2	21092281,21090791
ENSBGRG00000017351	DOLPP1	+	24	1	8382607
ENSBGRG00000009678	INHBA	-	2	1	44550203
ENSBGRG00000014515	TLE4	-	5	2	63262308,63264525
X.493	X.493	+	5	2	83884009,83888669
ENSBGRG00000019809	MUC15	-	6	1	7980662
ENSBGRG00000023206	PROCA1	+	9	2	48893678,48893373
ENSBGRG00000012975	ELL3	-	3	1	59538934
ENSBGRG00000024010	DNASE1L1	-	25	1	40020170
ENSBGRG00000015575	HPS4	-	13	1	73448692
ENSBGRG00000015026	ZDHHC7	+	3	1	38302717
ENSBGRG00000026011	JAK3	-	7	1	4662994
ENSBGRG00000016002	MEAK7	+	47	3	38790029,38789464,38790415
ENSBGRG00000010562	ENSBGRG00000010562	-	8	1	97338449
ENSBGRG00000003539	ENSBGRG00000003539	+	25	2	64986615,64987260
ENSBGRG00000010320	SNX2	-	54	6	33262403,33261493,33258631,33262723,33261823,33266328
ENSBGRG00000026361	RNF10	+	92	6	69640502,69641173,69639365,69639629,69640523,69640744
ENSBGRG00000024478	SAMD4B	-	12	4	67107444,67107492,67106684,67108160
ENSBGRG00000005623	SEC23B	+	70	3	29911323,29911543,29911580
ENSBGRG00000007696	SESN1	-	18	1	50036791
ENSBGRG00000007996	ENSBGRG00000007996	-	11	2	115038630,114963717
ENSBGRG00000019988	UBE2Q2	+	8	1	33091373
ENSBGRG00000002095	TES	+	18	2	74592752,74591763
ENSBGRG00000006114	S100A7	-	19	1	46918
ENSBGRG00000013355	HEBP2	-	9	1	11850780
ENSBGRG00000020969	STEAP4	+	19	4	52232598,52233923,52230793,52230999
ENSBGRG00000016804	PDRG1	-	25	2	55444167,55444142
ENSBGRG00000010301	NSUN5	-	25	1	9649986
ENSBGRG00000016380	PLEKHN1	-	15	3	49662518,49662537,49661907
ENSBGRG00000024696	NAXE	+	57	4	3089704,3090206,3094820,3093835
ENSBGRG00000003224	SCIN	-	15	1	108200020
ENSBGRG00000003370	RPS19BP1	-	43	1	119132072
ENSBGRG00000011021	RBM10	+	48	2	93167509,93164763
ENSBGRG00000025618	PCDH1	-	11	2	57617730,57604567
ENSBGRG00000009158	RHOT2	-	72	1	47313598
18.181	PKHF2	-	2	1	61391862
ENSBGRG00000021233	SLC25A29	-	4	1	70460056
ENSBGRG00000005960	RDH11	-	24	2	69345851,69345949
12.767	12.767	+	8	1	73381856
29.3	IFM5	-	7	1	127646
ENSBGRG00000019833	SMYD2	-	8	1	69495867
ENSBGRG00000020001	C12orf73	+	4	1	37421920
ENSBGRG00000007020	EPN3	+	10	2	30769310,30770582
ENSBGRG00000019711	LGALS3BP	-	78	2	11487209,11471571
ENSBGRG00000025096	ANGPTL4	+	22	1	17712594
ENSBGRG00000021830	VASP	-	113	3	62531181,62531361,62531620
ENSBGRG00000025134	GPR20	-	3	1	18993793
ENSBGRG00000001614	GLMN	+	3	1	55679628
ENSBGRG00000009138	ATXN2L	+	12	1	18553997
ENSBGRG00000015260	AMDHD2	-	36	1	45630157
ENSBGRG00000025148	PTP4A3	+	4	1	19068290
ENSBGRG00000007177	COPB1	-	44	1	48156072
ENSBGRG00000018497	DCP1A	-	7	1	14929608
ENSBGRG00000006059	ENSBGRG00000006059	+	20	1	129712271
ENSBGRG00000018519	PIAS4	-	4	1	21053858
ENSBGRG00000015599	EVI2A	-	3	1	50563444
ENSBGRG00000018812	ENSBGRG00000018812	-	22	1	22195839
ENSBGRG00000026787	ZDHHC1	+	28	2	11572212,11561168
ENSBGRG00000024200	DDIT4	+	116	1	28355085
ENSBGRG00000022872	POLR2L	-	7	1	680518
ENSBGRG00000024874	GPC4	+	2	1	6478288
ENSBGRG00000007845	LONRF1	-	4	1	31005081
ENSBGRG00000012082	ALS2CL	-	33	1	9203472
ENSBGRG00000020304	ENSBGRG00000020304	-	6	1	8202987
ENSBGRG00000015934	TEAD3	+	10	1	27034737
ENSBGRG00000022383	FLOT2	+	123	2	48755242,48754342
ENSBGRG00000004931	MYO6	-	20	2	78309072,78309825
ENSBGRG00000003632	PLEKHG3	+	8	1	66410579
ENSBGRG00000022001	ARHGEF2	-	17	5	2420025,2420288,2421313,2427979,2418592
ENSBGRG00000012122	MR1	+	7	1	61632907
ENSBGRG00000026191	GCN1	-	7	2	69247010,69247502
ENSBGRG00000013922	CAMTA1	-	5	1	43997009
ENSBGRG00000026730	TMEM107	+	6	1	40172182
ENSBGRG00000020569	MYO10	-	7	2	24847978,24884721
ENSBGRG00000023954	CWF19L1	-	15	1	22885766
ENSBGRG00000025703	ZNF689	+	8	1	17681649
ENSBGRG00000004941	ARAP2	+	4	1	68350351
ENSBGRG00000001116	USP48	-	6	1	5819669
ENSBGRG00000019544	ENSBGRG00000019544	-	20	1	17202760
ENSBGRG00000017678	XAB2	-	44	1	17066525
ENSBGRG00000013373	LONP2	-	64	1	31849091
ENSBGRG00000025913	MAP1S	+	5	1	4563027
ENSBGRG00000008447	ENSBGRG00000008447	-	29	1	41157235
ENSBGRG00000021024	UPP1	+	6	1	122657479
ENSBGRG00000007545	SLC33A1	+	28	1	121784490
ENSBGRG00000024142	CPSF4	-	3	1	1255369
ENSBGRG00000022109	STRADB	-	6	1	51319264
ENSBGRG00000021078	TSPAN7	-	22	1	113787591
ENSBGRG00000013827	RGL1	+	4	1	64737712
ENSBGRG00000005776	MAT2A	-	48	1	71697292
ENSBGRG00000020147	BLVRB	+	49	2	66318539,66318519
ENSBGRG00000018816	EEF2	+	969	3	21117699,21117495,21117530
29.86	CAN1	-	113	2	8853190,8853212
ENSBGRG00000009766	BAZ1A	-	4	1	48247214
ENSBGRG00000007163	SSUH2	-	3	1	48018836
ENSBGRG00000015165	TRIM38	+	10	1	3057794
ENSBGRG00000013158	EZH2	-	2	1	7276803
ENSBGRG00000006303	CLIP4	-	2	1	94975926
ENSBGRG00000011085	BAZ1B	-	5	1	9764825
ENSBGRG00000013861	GGT6	+	143	1	43289809
ENSBGRG00000015448	MLH1	+	7	1	56362852
ENSBGRG00000020943	ALG5	-	31	1	58178780
ENSBGRG00000000249	APH1A	-	75	1	20752814
ENSBGRG00000024509	ENSBGRG00000024509	-	14	1	14251946
ENSBGRG00000012784	BNIP3	-	35	1	55824923
ENSBGRG00000003054	ETV1	+	5	1	106666324
ENSBGRG00000015538	NFATC2IP	+	8	3	18658237,18657988,18658115
ENSBGRG00000019240	SLC37A4	+	11	1	57897519
ENSBGRG00000009177	MTHFR	+	9	2	38684023,38683004
ENSBGRG00000018864	TSNAX	+	8	1	1809165
ENSBGRG00000026043	RPL18A	+	465	1	4717489
ENSBGRG00000015652	CMPK2	+	2	1	116589910
ENSBGRG00000018769	RNF168	-	5	1	77070443
ENSBGRG00000007795	ENSBGRG00000007795	-	10	1	8852919
ENSBGRG00000023242	ZNF174	-	12	2	44705538,44705371
ENSBGRG00000013614	C19orf44	+	3	1	3328051
ENSBGRG00000003271	CEPT1	+	25	2	40373475,40351499
ENSBGRG00000008179	AP5S1	-	6	1	43941101
ENSBGRG00000011695	FGR	-	10	1	11974078
ENSBGRG00000017507	HMBS	-	18	1	57810716
ENSBGRG00000025570	PRSS23	+	23	2	36474205,36476478
ENSBGRG00000008398	ENSBGRG00000008398	-	200	1	9055660
ENSBGRG00000016084	ATP5PD	-	31	1	8045259
ENSBGRG00000019276	ARMCX3	-	10	3	54617775,54615641,54617994
ENSBGRG00000014403	UBE2M	-	6	1	55575668
ENSBGRG00000020232	ALG8	-	13	1	26202914
ENSBGRG00000000923	RFX2	+	13	2	19212481,19212431
ENSBGRG00000019247	RSPRY1	-	7	2	22357354,22357841
ENSBGRG00000017588	NOP58	-	38	3	50446164,50446863,50446950
ENSBGRG00000015169	SRSF1	+	63	3	61730983,61730288,61733082
ENSBGRG00000020661	TMEM109	-	279	2	12727504,12727473
ENSBGRG00000009974	SRP54	+	24	2	48488030,48488004
ENSBGRG00000018554	NUP50	+	38	3	124455079,124450803,124450855
ENSBGRG00000009878	FAM98A	-	22	2	35224205,35223478
ENSBGRG00000010868	MAD2L1BP	-	9	1	18296403
ENSBGRG00000026452	TXNDC11	+	5	1	36088181
ENSBGRG00000024912	CBLC	-	3	1	63199163
ENSBGRG00000004978	USP39	-	8	1	71577151
ENSBGRG00000026766	CDK10	-	18	1	34283932
ENSBGRG00000025686	PCDH12	-	5	1	57700277
ENSBGRG00000015754	ENSBGRG00000015754	-	113	2	8021886,8021521
ENSBGRG00000020073	RFC2	-	52	4	10413516,10413544,10412918,10412949
ENSBGRG00000009792	HSF2	+	3	1	63735142
ENSBGRG00000020099	FNBP4	-	11	3	30561571,30544879,30554487
ENSBGRG00000017496	TM9SF4	+	46	3	55684911,55686615,55684990
ENSBGRG00000012175	SPTAN1	+	14	1	7935237
ENSBGRG00000016769	ENSBGRG00000016769	-	37	2	8143574,8144330
12.626	PP4RL	+	7	1	51629672
ENSBGRG00000008568	FAT2	-	4	1	68570681
ENSBGRG00000016522	LIPK	+	19	1	11252405
ENSBGRG00000021145	SCLY	+	32	2	128685273,128684688
ENSBGRG00000008467	PLOD1	-	47	1	38493485
ENSBGRG00000008284	METTL22	-	52	1	39348119
ENSBGRG00000009117	ENSBGRG00000009117	-	108	3	50876537,50875233,50876623
ENSBGRG00000023042	IRAK1	-	3	1	39719254
ENSBGRG00000025794	TEX264	+	123	2	13315165,13315136
ENSBGRG00000025384	COLGALT1	+	9	2	4413192,4412256
ENSBGRG00000012090	THAP7	-	7	1	80175747
ENSBGRG00000025359	NAPA	+	123	1	60937723
ENSBGRG00000000386	MLF2	+	215	1	110741285
ENSBGRG00000016966	FAM210A	-	12	1	40708141
ENSBGRG00000013122	ENSBGRG00000013122	+	199	3	59561651,59563618,59563679
ENSBGRG00000006500	ILF2	-	80	1	263285
25.213	KI67	-	4	1	52080080
ENSBGRG00000009420	FLAD1	+	43	1	1536115
ENSBGRG00000016581	KRT27	+	4829	4	25277840,25276691,25277757,25277888
ENSBGRG00000025271	PCSK7	+	50	1	59814656
ENSBGRG00000009488	CCDC134	+	9	1	121267175
ENSBGRG00000025763	ZNF768	+	6	1	17729099
ENSBGRG00000019900	HDAC6	+	27	1	94589615
ENSBGRG00000018676	GNA14	+	6	1	65737107
ENSBGRG00000016478	ACP2	-	18	2	30120736,30115139
ENSBGRG00000021603	ENSBGRG00000021603	-	126	2	156943982,156914616
ENSBGRG00000003405	NOD1	-	9	2	59413268,59413841
ENSBGRG00000022895	RPAP3	-	8	3	74651515,74651329,74651490
ENSBGRG00000007491	EPHB6	+	10	1	900770
ENSBGRG00000011371	FGL1	-	9	1	36338391
ENSBGRG00000023557	IFTAP	+	18	2	18903988,18901173
ENSBGRG00000000793	TLE5	+	5	2	21958850,21959035
ENSBGRG00000012710	GSTO1	+	38	2	27038380,27010739
7.189	7.189	-	3	1	50377301
ENSBGRG00000011398	BCL7B	-	35	1	9834903
ENSBGRG00000021859	POSTN	-	89	3	58687105,58687240,58687350
ENSBGRG00000006195	SIT1	+	2	1	58731872
ENSBGRG00000004564	ZNF385A	-	84	1	82097243
ENSBGRG00000022550	LMBRD1	+	49	3	85902327,85902277,85902113
ENSBGRG00000009853	FYCO1	-	3	1	8547587
ENSBGRG00000024247	MRO	-	2	1	48254729
ENSBGRG00000009866	MAP3K6	-	3	1	11715183
ENSBGRG00000002054	LRRC41	+	103	1	108749721
ENSBGRG00000007716	GJB5	-	14	1	121211119
ENSBGRG00000018828	GPT	+	4	1	21495597
ENSBGRG00000016700	TM4SF18	+	3	1	129475105
ENSBGRG00000003803	ENSBGRG00000003803	-	77	1	49646366
ENSBGRG00000019847	PPP1R3C	-	25	1	14369629
ENSBGRG00000018786	PTGS2	-	5	1	67807052
ENSBGRG00000005938	SLC16A3	+	14	3	14558747,14558966,14558997
ENSBGRG00000010403	CCR5	+	4	1	8961835
ENSBGRG00000014543	TTF1	-	4	1	11718411
ENSBGRG00000024390	ENSBGRG00000024390	+	9	1	18360086
ENSBGRG00000008267	CLCN4	+	3	1	9164816
ENSBGRG00000025550	MEIS3	+	3	1	61026796
22.342	ABTB1	+	16	1	1045842
ENSBGRG00000001799	EIF3L	+	449	1	117639529
ENSBGRG00000009078	NDUFAF5	-	9	1	83971149
ENSBGRG00000019031	ZNF175	-	3	1	57466782
ENSBGRG00000017012	EXO5	-	6	1	115190976
ENSBGRG00000017144	PKIA	+	8	2	31330871,31332903
ENSBGRG00000006663	GRPEL1	-	70	3	537285,536794,537704
ENSBGRG00000026837	REV1	-	3	1	22185455
ENSBGRG00000001379	CTDSP1	-	34	3	33268172,33268019,33270316
ENSBGRG00000022949	GDPD5	+	19	2	31763839,31764546
ENSBGRG00000024977	DST	-	25	5	33506071,33502863,33504119,33310642,33310971
ENSBGRG00000023631	ENDOV	+	28	1	12865751
ENSBGRG00000020778	ENSBGRG00000020778	+	12	3	45953307,45951863,45951621
ENSBGRG00000006654	SCCPDH	-	20	1	26099017
ENSBGRG00000019860	TNK1	-	9	2	40974752,40974783
ENSBGRG00000026182	MPV17L2	+	5	1	5023330
ENSBGRG00000024727	ALKBH3	+	12	1	26535514
ENSBGRG00000015487	ARFRP1	+	48	2	46955605,46954797
ENSBGRG00000006074	ENSBGRG00000006074	+	13	1	79069926
ENSBGRG00000005506	VWA8	+	3	1	72396703
ENSBGRG00000025697	PI4KA	-	5	1	80021498
ENSBGRG00000000457	STXBP3	+	22	1	37761794
ENSBGRG00000018930	GNG4	-	17	2	6188934,6203862
ENSBGRG00000003467	NUP205	-	5	1	22403599
ENSBGRG00000025536	PLOD3	-	46	1	7730048
ENSBGRG00000001407	CELSR1	-	12	2	125694848,125696662
ENSBGRG00000000992	DEDD	-	90	5	9117546,9117943,9117568,9118272,9118585
ENSBGRG00000010213	CXCR6	+	7	1	8581270
ENSBGRG00000017673	HHATL	+	2	1	51455936
5.1127	5.1127	+	4	1	126772680
ENSBGRG00000024816	ADGRF5	+	10	1	15010079
ENSBGRG00000022943	SLC6A2	-	5	1	23814217
ENSBGRG00000007398	PEAR1	+	27	3	3448739,3448010,3447970
ENSBGRG00000015047	ENSBGRG00000015047	-	39	1	7522244
ENSBGRG00000020770	ENSBGRG00000020770	+	66	1	39471973
ENSBGRG00000003914	RILPL2	+	22	1	57587845
ENSBGRG00000006709	PSME3	-	115	3	23126368,23125666,23127912
ENSBGRG00000002704	EPB41L5	-	17	4	71177970,71178228,71176564,71177631
ENSBGRG00000007016	MFSD14A	+	36	3	28334793,28333778,28334659
ENSBGRG00000018036	SFMBT1	-	5	1	14604744
ENSBGRG00000020127	ENSBGRG00000020127	+	9	2	21650638,21651201
ENSBGRG00000014836	NUP54	+	10	2	29811938,29811636
ENSBGRG00000020259	CBS	-	68	1	156234250
ENSBGRG00000008132	CSRNP1	+	76	2	54057110,54056060
ENSBGRG00000005825	SLC4A2	+	5	1	8835402
ENSBGRG00000011328	XYLB	-	7	1	54806676
ENSBGRG00000009778	ALG9	+	2	1	66366984
ENSBGRG00000015076	EIF2B1	+	48	3	57414683,57414900,57415125
ENSBGRG00000024891	IMPACT	-	5	1	28142964
ENSBGRG00000015725	RNF4	-	121	1	3654821
ENSBGRG00000018181	TEFM	-	8	2	51248011,51247805
ENSBGRG00000004156	TCEA3	-	9	1	7675458
ENSBGRG00000003542	PRIM1	-	9	2	48188608,48188352
ENSBGRG00000012803	ENSBGRG00000012803	-	1235	3	122034329,122034361,122034310
ENSBGRG00000021573	MRI1	+	44	1	12521074
ENSBGRG00000003878	SPG21	+	15	1	12621982
ENSBGRG00000015311	FYTTD1	-	18	2	76296560,76296187
ENSBGRG00000003301	ENSBGRG00000003301	-	3	1	104848907
ENSBGRG00000015653	ZBTB6	-	3	1	2200530
ENSBGRG00000001664	ENSBGRG00000001664	+	171	5	100289089,100288745,100288722,100289059,100289181
ENSBGRG00000003986	ANAPC11	+	34	1	14143738
5.378	5.378	-	2	1	81504969
ENSBGRG00000022846	AMIGO2	-	5	1	74068243
ENSBGRG00000010327	GDAP2	-	4	1	48056578
ENSBGRG00000009212	ADPRS	-	53	1	119840555
ENSBGRG00000020782	PDGFRB	-	29	2	67146603,67147579
ENSBGRG00000011381	GRHL1	-	71	2	113772373,113772405
ENSBGRG00000012497	GLRX3	+	33	1	54285869
ENSBGRG00000002470	DNAJB14	-	5	1	101779894
ENSBGRG00000026033	ENSBGRG00000026033	-	53	1	13516500
ENSBGRG00000009357	KCNMB4	+	3	1	63245792
ENSBGRG00000002990	ENSBGRG00000002990	-	43	1	22639715
ENSBGRG00000007201	NAPB	-	4	1	33771123
ENSBGRG00000000117	SOD1	+	75	2	35098562,35098466
ENSBGRG00000011005	GTPBP2	+	10	2	18319085,18320506
ENSBGRG00000012999	PRPF6	-	124	2	46691084,46721744
ENSBGRG00000003995	RAB15	-	5	1	66614604
ENSBGRG00000003459	SURF1	-	9	2	13833101,13832573
ENSBGRG00000021029	SRI	+	37	3	52294944,52295115,52296915
ENSBGRG00000003248	SCYL2	-	3	1	41161803
ENSBGRG00000005515	SF3A3	+	42	2	117837473,117837495
ENSBGRG00000016102	KICS2	-	6	1	56183247
ENSBGRG00000016717	LTBP4	-	14	2	66151894,66164476
ENSBGRG00000015289	TAF12	-	12	2	12955458,12955718
ENSBGRG00000015826	MTMR6	-	10	2	47794395,47793685
ENSBGRG00000017115	ENSBGRG00000017115	+	5	2	75415393,75430092
ENSBGRG00000018789	ASB6	-	45	3	8934795,8934818,8935012
ENSBGRG00000000772	COMP	-	7	1	5727242
ENSBGRG00000003495	KRI1	-	33	3	15419106,15419078,15420273
ENSBGRG00000016364	ENSBGRG00000016364	-	5	1	54845651
ENSBGRG00000015857	TBC1D24	-	35	3	45653949,45653185,45652020
ENSBGRG00000023472	UROC1	-	11	1	292944
ENSBGRG00000008064	DCTN2	-	151	1	49100335
ENSBGRG00000009266	TTF2	+	13	1	47193306
ENSBGRG00000011719	NSFL1C	+	50	1	53467049
ENSBGRG00000005627	ENSBGRG00000005627	+	65	3	69034418,69036852,69035054
ENSBGRG00000023916	SUMF1	-	8	1	43402106
ENSBGRG00000016025	DDAH2	-	64	1	7540160
ENSBGRG00000001704	ZNF277	+	4	1	70379663
ENSBGRG00000012200	CLK4	-	19	3	42960817,42960669,42961084
ENSBGRG00000020745	PGP	+	3	1	45961895
ENSBGRG00000008139	MAVS	-	8	1	43898986
ENSBGRG00000021403	GATD1	-	24	2	618330,618356
ENSBGRG00000023638	HNRNPDL	+	32	4	22944903,23022971,22946448,22944010
ENSBGRG00000004858	FPGT	-	6	1	76385091
ENSBGRG00000001797	FBXO10	+	3	1	56737140
ENSBGRG00000013101	LMLN	-	46	1	76122664
ENSBGRG00000013857	TERF1	+	5	1	25448481
ENSBGRG00000003319	MAPK11	-	5	1	129213629
ENSBGRG00000002548	MFAP2	-	29	1	609926
ENSBGRG00000015396	ID2	-	80	5	114912790,114912925,114913433,114913084,114912837
ENSBGRG00000001308	KRT2	-	41	1	80309070
ENSBGRG00000024025	CEP20	+	4	1	31691060
ENSBGRG00000026606	CIITA	-	3	1	36985373
ENSBGRG00000016928	SMARCE1	+	55	3	25436317,25435331,25435881
ENSBGRG00000015520	RAB4B	-	29	2	66012670,66016931
ENSBGRG00000023024	TRIM44	+	3	1	17976979
ENSBGRG00000025608	HNRNPL	+	51	3	67702598,67702576,67695948
ENSBGRG00000013940	ENSBGRG00000013940	-	32	2	45324892,45324667
ENSBGRG00000020553	SCO1	+	9	1	38104088
ENSBGRG00000007076	NXT1	+	12	1	33753673
ENSBGRG00000013498	RAB10	-	78	8	97971509,97971553,97971780,97973608,97971740,97971832,97973654,97973761
ENSBGRG00000009058	NECAP1	-	53	1	316035
ENSBGRG00000008924	GOLIM4	+	2	1	108145667
ENSBGRG00000016794	AGPAT4	+	5	1	103684129
ENSBGRG00000018393	IK	+	61	3	56306679,56301114,56301848
ENSBGRG00000011917	HK1	+	75	3	25407078,25258083,25257532
ENSBGRG00000010666	TMEM184C	+	63	1	4072863
ENSBGRG00000015346	PSME1	+	44	1	2397677
ENSBGRG00000010764	RGN	+	4	1	93085782
ENSBGRG00000012005	SIRT5	-	7	1	46938169
ENSBGRG00000016272	YAP1	+	7	2	83468974,83473096
ENSBGRG00000021363	DERL3	-	41	4	78875907,78876547,78874808,78874779
ENSBGRG00000008051	FASTKD2	-	8	2	45753602,45751399
ENSBGRG00000006054	XDH	-	51	3	33033682,33033702,33033772
ENSBGRG00000000596	ACRBP	+	2	1	110852002
ENSBGRG00000010799	ENSBGRG00000010799	-	18	2	6199188,6200950
ENSBGRG00000002430	ANKMY2	+	16	3	103358195,103359860,103361432
ENSBGRG00000022762	TRAF4	-	26	1	48848658
ENSBGRG00000007580	CLPB	+	8	2	34828763,34827373
ENSBGRG00000005603	TMEM106A	-	2	1	22741214
ENSBGRG00000017392	ICMT	+	9	2	44675616,44673613
ENSBGRG00000025902	ZNF48	-	3	1	17869455
ENSBGRG00000012227	ENSBGRG00000012227	+	20	1	49266260
ENSBGRG00000012656	TMEM170A	+	13	2	47668009,47664172
ENSBGRG00000020253	CCDC34	-	3	1	8818479
ENSBGRG00000001887	DNAJB11	-	10	2	87706600,87706246
ENSBGRG00000004597	NCAPH2	+	60	2	129438165,129439527
ENSBGRG00000016496	SLC7A6OS	+	12	1	10805000
ENSBGRG00000013217	RIMS1	-	3	1	82517145
ENSBGRG00000016410	SRMS	+	12	1	47044429
ENSBGRG00000003088	GAS2L3	-	9	1	40900324
ENSBGRG00000024120	VDR	-	38	4	74875586,74877312,74874939,74873587
ENSBGRG00000004687	LANCL1	+	19	1	42317244
ENSBGRG00000023222	BZW1	-	107	9	51939726,51938491,51935705,51943126,51938360,51939707,51942721,51937941,51938668
ENSBGRG00000010323	MOB1A	+	32	4	28925863,28924373,28925882,28923352
ENSBGRG00000026177	JPT2	-	123	4	46472183,46472927,46471541,46472256
ENSBGRG00000019234	NAT10	+	16	2	16229397,16227489
ENSBGRG00000016017	PHYHD1	+	4	1	8253133
ENSBGRG00000017777	DKC1	-	61	5	38642563,38643790,38642468,38642936,38643397
ENSBGRG00000016734	KRT25	+	1775	3	25312498,25309560,25312445
ENSBGRG00000006376	MEMO1	-	20	1	33472925
ENSBGRG00000019821	ENSBGRG00000019821	+	110	2	57903677,57903527
ENSBGRG00000016736	ENSBGRG00000016736	-	20	2	52453086,52453162
ENSBGRG00000003046	CHAF1B	+	23	3	162362980,162359912,162360163
ENSBGRG00000018441	ENSBGRG00000018441	+	3	1	38997852
ENSBGRG00000009675	ZNF706	+	34	6	54663138,54664274,54664616,54665044,54663639,54665970
ENSBGRG00000025681	CDCP1	-	10	1	7682763
ENSBGRG00000003902	ENSBGRG00000003902	+	24	1	23816999
ENSBGRG00000024356	ZWILCH	-	8	1	10909632
ENSBGRG00000004486	ENSBGRG00000004486	+	2	1	46093042
ENSBGRG00000010882	SPRY4	-	9	1	58063764
ENSBGRG00000013967	CASK	+	7	1	110852077
ENSBGRG00000015098	ENSBGRG00000015098	+	4	1	47319592
ENSBGRG00000002044	FMNL3	-	5	1	77299930
ENSBGRG00000016670	TBK1	+	7	1	56443790
ENSBGRG00000005754	RWDD1	+	18	2	57831991,57827986
ENSBGRG00000001869	DTYMK	-	21	2	132038546,132038411
ENSBGRG00000013731	PUSL1	-	9	1	49325784
ENSBGRG00000024969	RBL2	-	21	1	26186318
ENSBGRG00000003188	LIAS	-	6	1	64967747
ENSBGRG00000016652	PCSK4	-	5	1	47492489
ENSBGRG00000021840	OSR1	+	6	1	104790176
ENSBGRG00000014007	ALKBH1	-	22	2	79722194,79721567
ENSBGRG00000014105	LUC7L	+	36	1	47722217
ENSBGRG00000000982	R3HDM1	+	3	1	82430651
ENSBGRG00000016460	KATNB1	-	57	2	21817021,21813782
ENSBGRG00000008913	ENSBGRG00000008913	+	35	3	83999352,83998394,83999298
ENSBGRG00000026265	MAP3K7	-	14	3	29821288,29819895,29821645
ENSBGRG00000014651	PHF13	-	6	1	44286466
17.36	17.36	+	8	1	29274590
ENSBGRG00000001089	THAP5	-	5	1	66405876
ENSBGRG00000002787	ENSBGRG00000002787	+	18	1	139327978
ENSBGRG00000019239	CXorf38	+	10	2	111766100,111764490
ENSBGRG00000022337	CALU	-	177	1	29754142
ENSBGRG00000000202	HNRNPA3	+	24	5	128613891,128614647,128614236,128615474,128619463
ENSBGRG00000003114	SCP2	-	23	1	101510124
ENSBGRG00000010590	NUP98	-	12	3	35315279,35341009,35353574
ENSBGRG00000000765	ACER1	+	26	1	18896672
ENSBGRG00000012775	OXSM	+	8	2	13358199,13358136
ENSBGRG00000008222	ATP1A1	+	150	1	46337275
ENSBGRG00000024630	TAMM41	+	5	1	5769635
ENSBGRG00000008389	TNC	-	5	1	42711545
ENSBGRG00000024761	TNFRSF21	+	59	1	14611468
ENSBGRG00000002973	VPS8	-	4	1	89333200
ENSBGRG00000008207	IFT172	+	4	1	96717239
ENSBGRG00000017771	TONSL	-	8	1	21412753
ENSBGRG00000022294	SYT17	+	9	1	28925514
ENSBGRG00000015469	TUBGCP2	-	84	1	56880392
ENSBGRG00000001009	GGA1	+	59	1	117402851
ENSBGRG00000016906	CDCA2	+	8	1	8152219
ENSBGRG00000018227	ALOX5	-	14	1	46305858
ENSBGRG00000000384	BCL10	+	20	2	63554483,63554091
ENSBGRG00000007064	ESRP1	-	27	1	61862829
ENSBGRG00000018526	RASSF4	-	10	1	46586090
ENSBGRG00000020389	SLC15A3	+	3	1	12712005
ENSBGRG00000002513	CNTFR	-	17	1	11540391
ENSBGRG00000007935	ENSBGRG00000007935	-	37	1	46969249
ENSBGRG00000021903	ROBO4	+	8	1	22926326
ENSBGRG00000007513	ENSBGRG00000007513	+	63	2	104994081,104993443
ENSBGRG00000015610	EIF2D	-	15	2	87068541,87067492
ENSBGRG00000021581	RIT1	-	31	3	2364113,2365083,2364913
ENSBGRG00000013685	SPTLC2	-	27	3	79563258,79563279,79555577
ENSBGRG00000002581	DCTN3	-	62	1	11610938
ENSBGRG00000015138	SERPINA12	-	7	1	63734325
ENSBGRG00000022600	SLC38A2	-	74	2	73307204,73308086
ENSBGRG00000020134	TCTA	+	27	1	11541688
ENSBGRG00000018959	ALDH1L2	+	8	2	36342169,36369180
ENSBGRG00000018500	GBA1	-	15	1	1774345
ENSBGRG00000004979	HIP1R	-	73	2	58115638,58114963
ENSBGRG00000019475	TSEN54	+	25	1	8487086
ENSBGRG00000019758	CIDEB	-	3	1	2570434
ENSBGRG00000008049	PANK2	-	2	1	43847957
ENSBGRG00000001721	SPATS2	+	9	1	77183502
ENSBGRG00000011164	XPR1	+	8	1	61452145
ENSBGRG00000017967	ENSBGRG00000017967	-	171	3	5640809,5652384,5653933
ENSBGRG00000008496	MCEE	-	6	1	28790019
ENSBGRG00000015224	SERPINA5	+	6	1	63841993
ENSBGRG00000017046	NCSTN	+	106	2	8085902,8085810
ENSBGRG00000020576	NELFE	-	82	3	7751756,7751898,7751735
ENSBGRG00000020082	VPS37C	+	23	1	12508995
ENSBGRG00000013125	ENSBGRG00000013125	+	26	3	46099648,46096593,46099621
ENSBGRG00000024685	PHKG1	+	4	1	16559566
ENSBGRG00000003645	SLC40A1	-	387	5	142734461,142734432,142735543,142735329,142735253
ENSBGRG00000017611	GINM1	-	43	3	323487,323442,323819
ENSBGRG00000008538	TMEM259	-	4	1	47071684
ENSBGRG00000013154	RPL19	-	150	1	26756237
ENSBGRG00000001012	PARS2	+	4	1	99538333
ENSBGRG00000006192	LBP	+	4	1	61910418
ENSBGRG00000000608	KRT7	+	151	2	79865050,79865030
ENSBGRG00000005734	AP4B1	-	11	1	43469111
ENSBGRG00000001244	GNG7	+	7	1	22342582
ENSBGRG00000025068	POF1B	+	9	3	72810945,72810370,72812801
ENSBGRG00000007251	ACP3	-	24	4	149571953,149572028,149574550,149553154
ENSBGRG00000004748	THBS4	-	2	1	13574670
ENSBGRG00000015167	TMC6	-	15	1	10777386
ENSBGRG00000007217	KPNA1	-	47	4	72395979,72395550,72396614,72394473
ENSBGRG00000009134	GORASP1	+	50	5	54114025,54114088,54112427,54114052,54115457
ENSBGRG00000004781	CD86	+	5	1	72092027
ENSBGRG00000016688	LIPM	+	25	1	11339256
ENSBGRG00000010380	FEZ2	-	35	3	38288893,38288872,38288830
ENSBGRG00000000964	RAP1GAP	-	2	1	5729421
ENSBGRG00000020390	NUP160	-	28	3	30592474,30592903,30592576
ENSBGRG00000016524	HAUS3	+	9	1	3907446
ENSBGRG00000008630	CMTR1	-	32	1	24831418
8.361	JADE2	-	7	1	49946389
ENSBGRG00000014400	SETX	-	7	1	11646473
ENSBGRG00000008016	PLK4	-	5	1	32753239
ENSBGRG00000007727	CDKN2C	-	8	1	103788681
ENSBGRG00000024369	PAF1	+	6	1	67106505
ENSBGRG00000004879	ENSBGRG00000004879	+	12	1	72294672
ENSBGRG00000026746	ATP6V0D1	+	199	1	11527928
ENSBGRG00000026699	RPL26	+	17	1	39999426
ENSBGRG00000006695	PRCC	+	79	3	3325517,3316492,3325665
ENSBGRG00000001229	ESYT1	+	50	3	47672403,47671816,47672253
ENSBGRG00000004753	SEC23A	-	24	4	52551745,52551843,52552023,52552443
ENSBGRG00000017974	PIGR	-	17	2	87452544,87453263
ENSBGRG00000005782	ANKLE2	+	25	3	48854416,48853491,48854256
ENSBGRG00000024725	CHIC2	+	11	1	52963289
ENSBGRG00000016529	PTPN23	+	6	1	9811648
ENSBGRG00000019725	ATAD1	-	19	2	10097809,10097860
ENSBGRG00000025116	ENSBGRG00000025116	+	26	1	85203609
ENSBGRG00000026078	ENSBGRG00000026078	-	16	1	36162453
ENSBGRG00000007735	PRELP	+	36	4	83504013,83502693,83501905,83502399
ENSBGRG00000001832	ENSBGRG00000001832	-	8	1	33517053
ENSBGRG00000010293	ANAPC2	-	40	1	16112588
ENSBGRG00000010125	ENSBGRG00000010125	+	72	2	55766828,55768358
ENSBGRG00000005973	CLP1	+	16	2	2160633,2160594
ENSBGRG00000018556	RCHY1	+	19	1	30573818
ENSBGRG00000022917	JAML	+	2	1	58691239
ENSBGRG00000013561	NMNAT1	-	11	2	40625757,40627482
ENSBGRG00000017484	TNK2	-	11	1	76594491
ENSBGRG00000006246	LTA4H	+	11	1	45521707
ENSBGRG00000025615	CLPX	+	34	4	12412402,12411126,12412380,12411007
ENSBGRG00000003545	EIF2B3	+	45	3	110210632,110212882,110213185
ENSBGRG00000005894	CDK5RAP1	-	26	2	56961711,56960687
ENSBGRG00000004028	SMUG1	-	17	2	81916351,81917241
ENSBGRG00000018276	NPEPPS	+	26	4	27739403,27738994,27739037,27740119
ENSBGRG00000001134	RNF7	-	14	2	138553710,138554067
ENSBGRG00000009439	ENSBGRG00000009439	-	3	1	81226470
ENSBGRG00000000060	ENSBGRG00000000060	-	22	2	27511939,27511887
ENSBGRG00000016424	DNAJC27	+	3	1	99060571
ENSBGRG00000013552	FAM185A	-	12	2	83382565,83384453
24.73	TENX	-	3	1	7855312
ENSBGRG00000012781	MAPRE3	-	67	2	97139504,97192046
ENSBGRG00000019877	ENGASE	+	26	1	11590906
ENSBGRG00000000471	ENSBGRG00000000471	-	31	2	106690665,106689791
ENSBGRG00000008862	TUBB2A	+	288	2	55524186,55524167
ENSBGRG00000009970	ENSBGRG00000009970	-	52	3	45847458,45846919,45846056
ENSBGRG00000015481	RDH13	+	9	1	51866267
ENSBGRG00000004351	ENSBGRG00000004351	-	7	2	62010916,61997021
ENSBGRG00000024133	EXOC7	-	105	4	8989626,8988435,9000877,8988295
17.334	RAMAC	+	16	2	24140871,24141167
ENSBGRG00000000714	AP2M1	-	329	5	90323703,90322588,90322370,90325551,90326638
ENSBGRG00000006188	TMX2	+	79	1	2211198
ENSBGRG00000008974	EIF4ENIF1	-	15	1	77889034
ENSBGRG00000006909	RANGAP1	-	26	2	120764114,120764092
ENSBGRG00000005431	SLC31A2	+	21	1	40643304
ENSBGRG00000016854	AGK	-	10	1	16339738
ENSBGRG00000016319	ENSBGRG00000016319	+	5	1	3883347
ENSBGRG00000021040	ENSBGRG00000021040	-	9	1	2236993
ENSBGRG00000009147	ENSBGRG00000009147	-	29	1	13270745
ENSBGRG00000010897	C1orf43	-	60	5	721882,722000,721910,722264,724234
ENSBGRG00000015118	TMEM54	-	16	1	17298213
ENSBGRG00000021950	GMPPB	-	17	2	11788095,11788124
ENSBGRG00000006724	SEC63	-	36	4	48864047,48864669,48883272,48878352
ENSBGRG00000026292	TAOK2	+	26	3	18220525,18215491,18215544
ENSBGRG00000015147	SERP1	+	42	4	128058616,128059146,128056889,128056753
ENSBGRG00000007344	TRMT13	+	2	1	28398609
ENSBGRG00000008576	ENSBGRG00000008576	+	34	2	8680635,8680573
ENSBGRG00000008830	MYMX	-	4	1	17634667
ENSBGRG00000016517	ENSBGRG00000016517	+	36	1	61590116
27.114	POK7	-	8	1	29874025
ENSBGRG00000006934	ENSBGRG00000006934	-	4	1	80525991
ENSBGRG00000008961	EXOSC2	+	13	1	10038139
ENSBGRG00000022658	ORC3	+	10	1	26992054
ENSBGRG00000020667	ENSBGRG00000020667	-	4	1	86886668
ENSBGRG00000001645	METAP1	+	8	1	100906754
12.476	OPTN	+	29	4	18135700,18136077,18136729,18136981
29.44	NDUS8	-	57	1	6418917
ENSBGRG00000009379	ZBTB24	-	4	1	50568127
ENSBGRG00000005309	CARM1	+	7	2	15789242,15789549
ENSBGRG00000014917	ACAD8	+	4	1	4900556
ENSBGRG00000024870	NDUFV2	+	40	3	38399083,38400433,38399247
ENSBGRG00000013130	ENSBGRG00000013130	-	3	1	130496399
ENSBGRG00000019414	LCMT1	-	5	1	22184596
ENSBGRG00000021762	RBSN	-	26	3	4167655,4167685,4170396
ENSBGRG00000003528	WDR75	+	9	1	142589297
ENSBGRG00000002035	KLF4	-	3	1	34790977
ENSBGRG00000017457	ENSBGRG00000017457	-	5	1	57127586
ENSBGRG00000015108	NOL9	+	2	1	44358066
ENSBGRG00000025278	PGLS	+	47	2	4361239,4362258
ENSBGRG00000004900	ENSBGRG00000004900	-	21	3	22156306,22158034,22155403
ENSBGRG00000019899	ABCD1	+	15	1	39421044
ENSBGRG00000004626	CBLB	-	6	1	54261088
ENSBGRG00000003177	ENSBGRG00000003177	-	2	1	23281970
ENSBGRG00000004124	NXPE3	+	16	2	49767431,49767520
ENSBGRG00000001002	RNF25	+	22	1	33035625
ENSBGRG00000013494	CCDC82	-	12	2	75425844,75455313
29.239	MRGRF	+	24	1	5509268
ENSBGRG00000009081	TRPC4AP	-	11	1	58581898
ENSBGRG00000000411	C1orf52	+	5	1	63571324
ENSBGRG00000021794	TMED3	+	66	1	26681720
ENSBGRG00000012235	IFT52	+	5	1	67511266
ENSBGRG00000013534	DYNC2I2	-	44	1	7935241
ENSBGRG00000024808	CASP7	+	3	1	37009825
ENSBGRG00000004518	AMN1	-	3	1	25649459
ENSBGRG00000019113	TFAM	-	3	1	47809430
ENSBGRG00000017002	ZNF76	-	18	1	27213157
ENSBGRG00000003482	ENSBGRG00000003482	-	171	4	14383399,14383278,14381963,14382646
ENSBGRG00000015840	VIPR2	-	2	1	15755226
ENSBGRG00000015622	PNPLA5	-	15	2	123289763,123290166
ENSBGRG00000019580	AKAP9	-	15	3	120755709,120629090,120754544
ENSBGRG00000003711	RUFY1	+	23	2	8834594,8779108
ENSBGRG00000019931	MRPL2	+	30	1	18864987
ENSBGRG00000004993	IDI1	+	28	4	38349395,38348566,38349423,38348541
ENSBGRG00000007853	HNRNPU	+	9	3	28161307,28162054,28161025
ENSBGRG00000015367	ZKSCAN7	-	2	1	49686189
ENSBGRG00000019149	PPIP5K2	+	8	2	111433852,111489521
ENSBGRG00000006611	ENSBGRG00000006611	-	6	1	81950325
ENSBGRG00000013028	LHX6	-	3	1	1089072
ENSBGRG00000026618	THOC7	-	4	1	26102318
ENSBGRG00000019123	FABP5	+	319	6	34272749,34273923,34273973,34273813,34273031,34273127
ENSBGRG00000017448	PEX1	+	6	2	120206908,120258890
ENSBGRG00000025879	NLGN3	-	6	1	86388022
ENSBGRG00000025788	RIOK3	-	18	3	29117108,29117014,29115065
ENSBGRG00000005475	TMEM150A	+	5	1	71635908
ENSBGRG00000017585	WNK1	+	13	4	115331123,115332356,115333926,115333848
ENSBGRG00000020764	TATDN3	-	6	2	71192049,71191299
ENSBGRG00000010996	NHP2	-	19	1	42412992
ENSBGRG00000007494	PPM1M	+	2	1	13851540
ENSBGRG00000020690	ENSBGRG00000020690	-	8	1	50043909
13.268	13.268	-	3	1	65318146
ENSBGRG00000015628	EMC9	-	16	1	2397677
ENSBGRG00000000777	HPCAL4	+	2	1	116048446
ENSBGRG00000013644	ENSBGRG00000013644	+	2	1	1681779
ENSBGRG00000014499	RBCK1	-	82	1	54471130
ENSBGRG00000000897	ECM1	+	154	3	20972962,20974431,20973118
ENSBGRG00000022186	NXT2	+	21	1	62948722
ENSBGRG00000006158	RSRC2	+	13	2	58409304,58409632
ENSBGRG00000003086	ACTL6A	-	19	1	95293241
ENSBGRG00000017261	MADD	+	2	1	30196750
27.259	TBATA	+	2	1	26764195
ENSBGRG00000012012	KAT2A	+	49	1	23838340
ENSBGRG00000018584	ENSBGRG00000018584	-	12	3	7152490,7151338,7151922
ENSBGRG00000005408	EXOC5	-	9	2	58430513,58430567
ENSBGRG00000020128	ZNF622	-	24	1	24598651
ENSBGRG00000012598	PHLDB3	+	5	1	64206166
ENSBGRG00000015368	EPS8L1	-	9	2	51811519,51810526
ENSBGRG00000008251	LRPAP1	+	55	1	2713990
ENSBGRG00000021574	ANKRD17	+	8	1	32896713
ENSBGRG00000001317	SLC25A36	-	4	1	139445260
ENSBGRG00000026684	SPATS2L	-	16	1	52447299
ENSBGRG00000020315	CRTAC1	-	6	2	20531234,20531293
ENSBGRG00000015937	DNAAF2	-	7	3	28776622,28777269,28777759
ENSBGRG00000012507	RAB14	-	9	2	49884374,49884779
ENSBGRG00000013456	FAAP24	-	14	1	2100915
ENSBGRG00000013449	CHCHD5	+	8	2	68218340,68282571
ENSBGRG00000009084	RALA	+	58	3	42478699,42476909,42478256
ENSBGRG00000007383	POLB	-	9	1	16525073
ENSBGRG00000023279	COPS9	-	7	1	130754695
ENSBGRG00000002962	S100A10	-	109	7	22595699,22594857,22595135,22594987,22595801,22595062,22595751
ENSBGRG00000015028	DUSP1	+	25	1	2561918
ENSBGRG00000008057	HAGHL	-	6	1	47256994
ENSBGRG00000025046	PPP4R1	-	36	2	38637563,38637674
ENSBGRG00000002435	CSNK1E	-	26	5	118093532,118091412,118092240,118084120,118084263
ENSBGRG00000002970	LIMA1	-	36	3	77827926,77829124,77828349
ENSBGRG00000024374	ENSBGRG00000024374	+	10	2	16381669,16381646
ENSBGRG00000014551	SPP2	+	17	1	124414251
ENSBGRG00000018287	EMB	-	4	1	55228902
ENSBGRG00000010563	NDOR1	+	23	1	16150994
ENSBGRG00000003772	ENSBGRG00000003772	+	9	1	33426794
ENSBGRG00000026032	LDB1	-	8	1	24745912
ENSBGRG00000013746	ITGB1BP1	+	29	3	114264978,114264954,114266716
ENSBGRG00000013828	FAM234A	-	39	1	47645118
ENSBGRG00000021365	PIK3C3	+	6	1	67463984
ENSBGRG00000022853	PFKL	+	284	1	157514723
ENSBGRG00000026241	ENSBGRG00000026241	+	82	1	41684867
ENSBGRG00000001283	ARNT	-	36	2	21249123,21250951
ENSBGRG00000001095	SH3BP1	+	5	1	117427330
ENSBGRG00000005449	LAMB1	+	14	1	78054108
ENSBGRG00000022010	ZNF667	+	3	1	53239090
ENSBGRG00000018998	OLFML2A	+	25	2	4146662,4143632
ENSBGRG00000000784	CYP27A1	-	38	2	32863956,32863986
ENSBGRG00000020129	EWSR1	+	33	2	76100445,76100276
ENSBGRG00000012718	LYPD3	+	356	3	64220795,64220833,64220774
ENSBGRG00000001391	B4GALT1	-	121	3	10373017,10370609,10372494
ENSBGRG00000013250	ITPRIP	-	22	1	27083366
ENSBGRG00000020042	GOLGA7B	+	52	3	20516385,20515636,20516827
1.774	1.774	+	2	1	86091842
ENSBGRG00000016194	ZNF346	+	8	2	41640771,41640802
ENSBGRG00000000933	RND1	-	2	1	76481539
ENSBGRG00000024407	ENSBGRG00000024407	-	224	3	59158091,59157652,59157674
ENSBGRG00000025056	HELLS	+	5	1	17274891
ENSBGRG00000003895	MRPL52	+	8	1	1302708
ENSBGRG00000011198	ENSBGRG00000011198	+	3	1	55519152
ENSBGRG00000003607	ENSBGRG00000003607	+	3	1	58563810
ENSBGRG00000000274	SLAMF1	-	4	1	8452209
ENSBGRG00000022080	NOB1	+	6	1	9516798
ENSBGRG00000022201	TRAK2	+	10	2	51434685,51433196
ENSBGRG00000004989	ACVR2A	+	14	2	97005386,97008742
ENSBGRG00000004034	REEP2	+	2	1	54129800
ENSBGRG00000006624	SLC46A3	-	10	2	50600785,50601285
ENSBGRG00000009705	ENSBGRG00000009705	-	129	2	58852108,58856156
ENSBGRG00000020003	ENSBGRG00000020003	+	25	1	68532747
ENSBGRG00000011200	USP22	+	21	1	31941692
ENSBGRG00000012124	TOM1	-	77	1	30707468
ENSBGRG00000009171	CCT4	-	46	4	83616876,83616353,83616380,83615552
ENSBGRG00000013713	TRIM29	+	155	1	56620579
ENSBGRG00000013346	CD177	-	2	1	64360183
ENSBGRG00000017225	ZC2HC1A	+	15	2	31439044,31437779
ENSBGRG00000009903	OGG1	+	17	1	49046999
ENSBGRG00000024292	ZFP36	-	124	2	67084335,67084381
ENSBGRG00000009366	LAS1L	+	87	2	102985230,102979874
ENSBGRG00000019563	TMEM117	+	2	1	70936427
ENSBGRG00000012216	CNOT1	+	13	2	21157111,21157131
ENSBGRG00000023527	MBD1	-	46	7	47789795,47790845,47782363,47789953,47791007,47791887,47793058
ENSBGRG00000016871	HCCS	+	17	2	16419755,16421224
ENSBGRG00000001691	SSPN	+	3	1	19700096
ENSBGRG00000018023	LEMD3	+	2	1	57268198
ENSBGRG00000018346	GYS1	+	52	1	59638906
ENSBGRG00000006627	SLC7A8	-	24	1	1573307
ENSBGRG00000006559	SRBD1	-	7	1	47780232
ENSBGRG00000002544	EMCN	-	15	1	102276450
ENSBGRG00000026698	RNF222	+	16	2	39989353,39989585
ENSBGRG00000021268	PRCP	-	15	1	31885863
ENSBGRG00000004183	THEM6	+	16	1	20081934
ENSBGRG00000020111	LGMN	-	43	1	61739435
ENSBGRG00000008745	TSPAN31	+	73	4	49374723,49374879,49374693,49375447
ENSBGRG00000021758	STYK1	-	2	1	2882038
ENSBGRG00000026382	ENSBGRG00000026382	-	43	1	5475057
ENSBGRG00000014562	TSEN15	+	11	1	64930958
ENSBGRG00000012140	HEATR6	+	30	3	55675192,55649817,55676573
ENSBGRG00000012407	FCER1A	+	5	1	6865066
ENSBGRG00000005986	SYT6	-	3	1	43675993
ENSBGRG00000007849	H-FABP	-	7	1	15831813
ENSBGRG00000000326	POFUT2	-	65	1	158362981
ENSBGRG00000018258	CFAP36	+	16	1	59309349
ENSBGRG00000001937	TXNDC15	+	23	1	50249772
ENSBGRG00000012258	UBB	+	1172	1	34092847
ENSBGRG00000006048	RDH12	+	36	1	69387805
ENSBGRG00000015437	TPGS2	+	12	1	14946149
ENSBGRG00000016697	PPP1R35	+	7	1	433695
ENSBGRG00000012682	TJAP1	-	2	1	18427582
ENSBGRG00000018324	SRRT	-	45	1	36328
ENSBGRG00000023064	SERTAD4	-	2	1	73846282
ENSBGRG00000018503	SPRTN	+	20	2	1504622,1503264
12.471	MSRB2	+	23	2	14123500,14123377
ENSBGRG00000020220	CXCL6	-	2	1	32151392
ENSBGRG00000001358	CTXND2	+	2	1	21367755
ENSBGRG00000001216	TJP2	-	6	2	74566400,74566802
ENSBGRG00000009445	ENSBGRG00000009445	-	134	1	46409815
ENSBGRG00000008452	KIF13A	+	2	1	43225411
ENSBGRG00000020219	KIF23	-	5	1	7599536
ENSBGRG00000006582	L3MBTL2	+	47	2	120750110,120749298
ENSBGRG00000001646	NR2C2AP	-	33	1	6165167
ENSBGRG00000006250	S100A16	-	2	1	198503
ENSBGRG00000015042	EIF3M	+	59	2	14630163,14632234
ENSBGRG00000012358	PARG	-	20	2	45809304,45809196
ENSBGRG00000013402	MYL2	-	5	1	60383242
ENSBGRG00000026174	NFKB2	+	28	1	25022543
ENSBGRG00000013753	SEC22B	-	66	7	50563589,50565728,50565770,50564640,50564907,50566361,50565708
ENSBGRG00000000164	CGGBP1	-	26	3	38726312,38726416,38729782
ENSBGRG00000017874	FSCN1	-	19	1	3370173
ENSBGRG00000016400	C1orf198	-	42	1	908107
ENSBGRG00000008019	RNF24	+	10	4	43827294,43828955,43825221,43827103
ENSBGRG00000011311	MAP1LC3C	-	8	1	30941083
ENSBGRG00000002364	LMO3	-	4	1	9149815
ENSBGRG00000012735	SLC25A15	+	12	2	61460705,61457591
ENSBGRG00000005617	GFUS	-	43	1	20734642
ENSBGRG00000017147	PIGW	-	15	1	57091782
ENSBGRG00000023148	ENSBGRG00000023148	-	16	3	20702896,20702876,20704911
ENSBGRG00000017551	BTBD1	+	7	1	26129902
ENSBGRG00000002306	AP1AR	+	15	2	114393509,114392810
20.452	20.452	-	3	1	63944468
ENSBGRG00000020862	ACTA1	+	106	1	49653939
ENSBGRG00000020019	RHOA	-	234	3	11481497,11481854,11481984
ENSBGRG00000000816	RAB3GAP1	+	41	3	81903165,81869906,81903129
ENSBGRG00000003280	HCLS1	-	15	2	71616998,71614650
ENSBGRG00000003800	BAG5	-	3	1	73920828
ENSBGRG00000017674	IDH3A	+	27	2	32381197,32382058
ENSBGRG00000008097	FAM102A	-	6	1	7298453
ENSBGRG00000015697	ACE	-	6	1	17581119
ENSBGRG00000022914	NBAS	+	8	2	108857929,108585960
ENSBGRG00000003621	PTCH2	+	10	1	110234814
ENSBGRG00000019986	ENSBGRG00000019986	+	213	3	45919231,45919209,45919315
ENSBGRG00000022335	PUM1	-	59	4	15437300,15437200,15516790,15436847
ENSBGRG00000012252	IARS1	-	17	1	20234822
ENSBGRG00000008612	COL16A1	-	4	1	16089968
ENSBGRG00000003727	UGCG	+	2	1	39427976
ENSBGRG00000004170	TMEM156	+	3	1	65399258
ENSBGRG00000013646	PIAS3	-	16	1	19775833
ENSBGRG00000010786	THTPA	+	15	2	1968293,1968318
ENSBGRG00000005589	ENSBGRG00000005589	-	82	1	20723216
ENSBGRG00000021812	ARHGEF16	-	27	1	47470407
ENSBGRG00000018570	ENSBGRG00000018570	+	12	3	63113152,63142727,63142976
ENSBGRG00000014012	MYO9A	+	4	1	4847943
ENSBGRG00000003751	MVB12B	+	2	1	5828439
ENSBGRG00000000474	C2orf88	+	2	1	143494971
ENSBGRG00000008281	CDC25B	-	15	2	43957928,43958806
ENSBGRG00000013123	MTHFD1	+	74	2	66093745,66093724
5.456	CND1	-	4	1	110953476
ENSBGRG00000019422	MRPL10	-	56	3	27950363,27950891,27949400
ENSBGRG00000011012	AP1G2	-	26	1	1967266
29.22	29.22	-	2	1	2011300
ENSBGRG00000005492	NEDD1	-	8	1	44582431
ENSBGRG00000021162	GPS2	+	54	2	41033825,41033988
ENSBGRG00000017194	PNPLA4	+	6	1	3044910
ENSBGRG00000018104	KRCC1	+	11	1	70130994
ENSBGRG00000025414	GTF2E2	+	5	1	28267472
ENSBGRG00000015706	SNRPA	-	24	1	66027459
ENSBGRG00000002972	ENSBGRG00000002972	-	11	2	75734802,75741975
ENSBGRG00000018706	RAD52	-	26	1	115334517
ENSBGRG00000026901	PDP2	-	4	1	12050665
ENSBGRG00000010161	MTCH1	+	10	1	25389470
ENSBGRG00000015249	ENSBGRG00000015249	+	5	2	19910082,19908709
ENSBGRG00000009809	TNPO3	+	23	3	29546498,29546476,29448582
ENSBGRG00000018685	GBGT1	-	6	1	12511215
ENSBGRG00000004002	C9orf64	-	3	1	12925410
ENSBGRG00000020627	STEAP2	-	13	1	49984844
ENSBGRG00000010592	JADE3	+	3	1	93036157
ENSBGRG00000023229	TFAP2B	-	37	3	11569239,11566219,11562811
ENSBGRG00000001906	ZBTB5	+	12	3	56808079,56810124,56808583
ENSBGRG00000007044	DCAF5	-	10	2	70791519,70794384
ENSBGRG00000004262	GPR65	+	2	1	91741032
ENSBGRG00000001529	GRAMD1C	+	3	1	63371092
ENSBGRG00000003267	POLR2H	-	11	1	90157984
ENSBGRG00000026590	ENSBGRG00000026590	+	39	1	46838033
ENSBGRG00000015510	TMEM60	-	20	1	84134597
ENSBGRG00000000729	MAB21L4	-	6	1	131372436
ENSBGRG00000012516	SWSAP1	+	7	2	16264334,16264402
ENSBGRG00000001836	ELP3	+	7	2	112649690,112650300
ENSBGRG00000003347	ENSBGRG00000003347	+	57	1	119129461
ENSBGRG00000003504	GARS1	+	30	3	59643822,59643974,59643708
ENSBGRG00000002543	SOSTDC1	+	54	3	103506822,103506628,103506796
ENSBGRG00000019125	ENSBGRG00000019125	-	151	3	9034819,9034296,9034386
ENSBGRG00000005204	AJUBA	-	91	1	1419654
ENSBGRG00000017803	DNTTIP1	+	3	1	70142860
ENSBGRG00000000885	UPF1	+	6	1	5840554
ENSBGRG00000014111	SLC25A37	+	16	2	5810561,5816019
ENSBGRG00000008073	EDRF1	+	6	1	49489602
ENSBGRG00000025222	KLHL12	+	13	2	81547333,81534529
ENSBGRG00000009345	CKS1B	+	9	2	1523597,1523681
ENSBGRG00000001455	ENSBGRG00000001455	-	425	1	111972488
ENSBGRG00000002842	IL11RA	+	31	1	11665366
ENSBGRG00000022671	PAMR1	-	12	1	17585264
ENSBGRG00000019016	SETD3	-	5	1	69534058
ENSBGRG00000016926	VPS45	+	13	2	20628831,20628407
ENSBGRG00000001485	NFX1	+	30	4	10664722,10664671,10664541,10664602
ENSBGRG00000026911	ZC3H18	-	4	1	35091116
ENSBGRG00000001873	PSMD4	+	114	2	21694694,21694713
ENSBGRG00000018207	ZNF410	+	37	2	75783241,75783063
ENSBGRG00000005584	ACIN1	-	33	2	1503197,1539385
ENSBGRG00000019266	CCDC61	-	5	1	62076671
ENSBGRG00000019162	CTSA	+	175	1	70229630
ENSBGRG00000001461	KRT79	-	303	4	80484622,80483509,80484642,80484577
ENSBGRG00000005869	FMO3	+	20	6	35103963,35104379,35105267,35104317,35104413,35104433
ENSBGRG00000008277	ACSS1	-	22	3	34429582,34430312,34429521
ENSBGRG00000006729	ODF2L	+	7	2	62310916,62321016
ENSBGRG00000022184	CEP72	+	5	1	7901623
ENSBGRG00000016895	SCPEP1	-	70	3	62815652,62815574,62815813
ENSBGRG00000002112	GSTM3	-	37	1	38792053
ENSBGRG00000013121	WFS1	+	6	1	16641393
ENSBGRG00000006644	DOK5	+	10	3	78726126,78725642,78725842
ENSBGRG00000017082	ENSBGRG00000017082	+	275	10	5591378,5590894,5592640,5591397,5592665,5585999,5591568,5592377,5593136,5594199
ENSBGRG00000011944	HADHB	-	88	3	97839780,97839438,97839799
20.272	20.272	-	3	1	51324342
ENSBGRG00000016639	CUTA	+	24	1	29168318
ENSBGRG00000001878	PRPF40B	+	14	1	77299425
ENSBGRG00000006969	ABCF1	+	57	2	6641282,6641302
ENSBGRG00000001494	PPP1R7	+	47	4	131640879,131635431,131642718,131641541
ENSBGRG00000000178	C3orf38	+	2	1	38849237
ENSBGRG00000019844	CD36	+	6	1	87487617
ENSBGRG00000026574	ENSBGRG00000026574	+	2	1	43190919
ENSBGRG00000007175	TSPAN2	-	5	1	44765523
ENSBGRG00000001078	WNT10B	-	4	1	76572663
ENSBGRG00000008314	ABCC3	+	4	1	30924257
ENSBGRG00000022937	TLCD1	+	30	2	48872528,48872830
ENSBGRG00000021663	AMFR	-	8	1	23482682
ENSBGRG00000003025	TYK2	-	20	1	15199202
ENSBGRG00000010926	GPAT4	-	97	1	17324572
ENSBGRG00000017181	DAXX	+	63	2	29280682,29280644
ENSBGRG00000010159	PARP10	-	4	1	21032273
ENSBGRG00000009151	EPCAM	+	58	3	50032984,50032733,50032914
ENSBGRG00000013858	TRIM28	+	11	1	55571840
ENSBGRG00000014123	CREBRF	-	14	1	2231868
ENSBGRG00000020963	TRAPPC11	-	10	1	41837717
ENSBGRG00000000394	ACVR1B	+	25	1	79634368
ENSBGRG00000026483	ENSBGRG00000026483	-	23	2	46732905,46732776
ENSBGRG00000018855	SLC39A6	+	10	2	15751871,15752107
ENSBGRG00000009568	LAMC3	+	5	1	10387496
ENSBGRG00000014423	NOP16	-	35	1	40826041
ENSBGRG00000018098	SHOC2	+	26	2	34049067,34048016
ENSBGRG00000025506	CYP1A1	+	5	1	36041057
ENSBGRG00000019605	NOP9	+	11	1	2570436
ENSBGRG00000002502	TRABD	+	104	3	129139992,129139164,129139973
ENSBGRG00000019369	B9D2	+	10	1	65474735
ENSBGRG00000000952	SLAIN2	-	15	4	55623420,55620937,55621330,55621353
ENSBGRG00000003894	WDR77	-	45	2	40767931,40768165
ENSBGRG00000001281	LTBR	-	10	2	111064517,111063631
ENSBGRG00000003848	SNRNP35	-	4	1	57536188
ENSBGRG00000001185	ENSBGRG00000001185	-	3	1	10202872
ENSBGRG00000018403	SSR1	+	169	10	52598938,52597424,52597461,52596980,52598020,52598772,52599548,52596939,52597642,52596770
ENSBGRG00000015077	NIPAL4	+	20	1	75239219
ENSBGRG00000000285	CIART	+	11	2	20776543,20776477
ENSBGRG00000023559	PRKACA	-	2	1	12839088
ENSBGRG00000009971	CENPM	-	15	1	121367584
ENSBGRG00000015277	ENSBGRG00000015277	-	23	1	114522345
ENSBGRG00000017172	CEP295	+	5	1	44502208
ENSBGRG00000014704	DDX56	-	54	2	47263306,47263752
ENSBGRG00000004521	ALDH1A3	-	4	1	4371138
ENSBGRG00000014676	RAB5IF	+	9	2	60151755,60151594
ENSBGRG00000008223	NUBPL	+	2	1	45132965
ENSBGRG00000014759	SMIM7	-	46	3	3446851,3447194,3447622
ENSBGRG00000004301	GASK1B	+	14	3	44839253,44840401,44840335
ENSBGRG00000018857	PLA2G4A	+	3	1	68186187
ENSBGRG00000019193	MAP4K5	-	5	1	29477922
ENSBGRG00000005382	ENSBGRG00000005382	-	48	7	8290586,8287964,8286936,8288247,8288471,8289006,8290286
ENSBGRG00000007455	DUSP10	-	6	2	20133693,20133762
ENSBGRG00000005902	C2orf49	+	19	4	27575245,27575217,27575273,27572676
ENSBGRG00000001210	ADAMTS4	-	26	2	9186092,9186117
ENSBGRG00000010162	SNAPC1	+	7	1	63158129
ENSBGRG00000013201	SFXN5	+	25	1	30044645
ENSBGRG00000025736	ANKRD29	+	9	1	28997046
ENSBGRG00000020469	GDE1	+	8	1	28497440
ENSBGRG00000008598	CSDC2	+	74	1	121058439
ENSBGRG00000014011	ENSBGRG00000014011	+	236	3	12168393,12167185,12167608
ENSBGRG00000002259	ENSBGRG00000002259	+	2	1	22055514
ENSBGRG00000007141	ENSBGRG00000007141	-	20	2	30120274,30120622
ENSBGRG00000010717	ENSBGRG00000010717	-	5	1	45950915
ENSBGRG00000002018	NDC1	+	18	3	100575077,100574890,100572900
ENSBGRG00000000366	FAM118A	+	3	1	124602345
ENSBGRG00000010354	ENSBGRG00000010354	-	6	1	12039328
ENSBGRG00000022204	LRRC20	-	3	1	26246807
ENSBGRG00000009031	ENSBGRG00000009031	-	4	1	4867824
ENSBGRG00000025567	CLK3	-	84	2	36159133,36159051
ENSBGRG00000013196	ENSBGRG00000013196	+	14	2	113995091,113995114
ENSBGRG00000026176	RAB35	-	9	3	69216238,69216274,69217546
ENSBGRG00000010105	ENSBGRG00000010105	+	17	1	1833661
ENSBGRG00000010402	SGCE	+	22	1	117823226
ENSBGRG00000008572	FLRT3	+	39	6	83438602,83438722,83438748,83433928,83437642,83438772
ENSBGRG00000023413	CENPN	-	3	1	42145048
ENSBGRG00000022588	ENSBGRG00000022588	-	4	1	58596724
ENSBGRG00000008713	ASF1A	+	8	2	60030337,60031671
ENSBGRG00000008861	C20orf27	+	40	2	44013226,44015401
ENSBGRG00000019773	ZNF24	+	11	3	16541069,16546100,16543081
ENSBGRG00000000548	ENSBGRG00000000548	+	25	2	110842294,110842587
ENSBGRG00000012363	SDC4	-	29	2	69184273,69185015
ENSBGRG00000020027	SNRPC	-	29	2	27735496,27735240
ENSBGRG00000012197	ZNF484	-	7	1	20185507
ENSBGRG00000012554	TMEM231	+	22	2	47624064,47624010
ENSBGRG00000001316	TSTD2	+	9	2	55421301,55421419
ENSBGRG00000006589	ZW10	+	28	1	63925563
ENSBGRG00000016165	KLK6	+	127	3	57974257,57973848,57974236
ENSBGRG00000010287	EPHA1	-	34	1	1577016
ENSBGRG00000017173	ZMIZ2	+	3	1	47402346
ENSBGRG00000015636	ENSBGRG00000015636	+	46	2	14412073,14411800
ENSBGRG00000020761	UBR7	+	30	2	62287961,62286107
ENSBGRG00000014034	PNPLA7	-	10	1	16397471
ENSBGRG00000004432	SLC35B4	+	5	1	23904440
ENSBGRG00000024660	TMEM115	-	105	1	12356060
ENSBGRG00000010677	VIT	+	13	2	38585472,38585107
ENSBGRG00000025119	ECD	-	11	2	29356979,29351875
ENSBGRG00000002557	DDX17	-	55	2	118216862,118226491
ENSBGRG00000011550	CCDC28B	+	3	1	16670293
ENSBGRG00000008910	PUS7	+	12	2	80706892,80708390
ENSBGRG00000024802	GPC3	+	76	1	6234648
ENSBGRG00000002497	CAPZA2	+	48	6	75329668,75330423,75330902,75330285,75330550,75331016
ENSBGRG00000009718	GTF3C2	+	25	2	96813525,96813999
ENSBGRG00000015673	SRRD	+	5	1	73515857
ENSBGRG00000021046	SNX18	+	3	1	59795907
ENSBGRG00000025300	SBSN	+	102	1	70391902
12.441	GWL	+	2	1	7072675
ENSBGRG00000016000	EPB41	+	10	1	13432142
ENSBGRG00000008534	PEF1	-	79	2	16057612,16057414
ENSBGRG00000002736	PECR	+	8	2	35902226,35902152
29.238	LORF2	+	4	2	5272258,5271570
ENSBGRG00000025693	AARS2	+	10	3	17543383,17543338,17542854
ENSBGRG00000026458	SNN	-	7	1	36088129
ENSBGRG00000006610	MRPL24	-	11	1	3263395
ENSBGRG00000004808	TUBGCP5	+	15	2	148923809,148924030
ENSBGRG00000015383	ACAT1	-	35	4	71136860,71136771,71136887,71136686
ENSBGRG00000005882	FSTL3	+	2	1	46785503
ENSBGRG00000021554	WNT3	-	35	4	20245246,20243514,20243452,20243777
ENSBGRG00000025552	MRPL12	+	36	3	14008018,14007809,14007940
ENSBGRG00000022968	NIF3L1	-	6	2	51857676,51857853
ENSBGRG00000004955	SNRNP27	+	4	1	92239751
ENSBGRG00000001203	CELSR2	+	3	1	38240726
ENSBGRG00000017471	ASPDH	+	6	1	58347299
ENSBGRG00000020026	HSPA5	-	911	4	4483632,4483720,4483687,4484337
ENSBGRG00000012976	RBBP7	-	123	1	13659235
ENSBGRG00000015130	RNF170	+	7	2	16137974,16135655
ENSBGRG00000020715	PLXNB1	-	2	1	10693952
ENSBGRG00000000947	ERBB3	+	23	3	47632159,47629282,47632179
ENSBGRG00000015126	DNAJA3	-	7	2	43831068,43831135
ENSBGRG00000022414	SUSD2	+	5	1	79090377
ENSBGRG00000000591	BCAR3	+	5	1	54330493
ENSBGRG00000023075	ENSBGRG00000023075	-	8	1	59255551
ENSBGRG00000008824	RNF8	-	17	2	24930628,24930647
ENSBGRG00000014697	DDX31	-	65	3	11956195,11956173,12023217
ENSBGRG00000022032	RDM1	+	5	1	20503738
ENSBGRG00000016280	FBXW11	+	17	5	3534817,3533500,3534847,3534903,3534867
ENSBGRG00000013548	SREBF1	-	200	4	32493577,32493004,32493599,32492985
ENSBGRG00000025647	EXOSC7	+	22	1	7639903
ENSBGRG00000026891	CES4A	-	116	1	11939297
ENSBGRG00000002983	MUTYH	+	7	1	109751157
ENSBGRG00000025944	TIMM17A	-	11	3	82261016,82263331,82263191
ENSBGRG00000026162	ENSBGRG00000026162	+	6	1	82736652
ENSBGRG00000012102	BRIX1	+	35	2	43692960,43692705
ENSBGRG00000000806	FKBP7	-	10	1	129994829
ENSBGRG00000004791	MRNIP	-	11	1	9130345
ENSBGRG00000024640	CYB561D2	+	27	2	12355220,12355244
ENSBGRG00000012031	ENSBGRG00000012031	+	305	1	53510237
ENSBGRG00000014429	GPANK1	-	52	1	7473921
ENSBGRG00000001558	MCUB	+	12	2	111704460,111705626
ENSBGRG00000016330	ARHGAP35	-	3	1	61441643
ENSBGRG00000001912	D2HGDH	+	26	1	132115140
ENSBGRG00000001760	SOCS2	-	6	1	84660039
ENSBGRG00000002437	NCKAP1	-	4	1	135176219
ENSBGRG00000008142	ANGPT2	+	9	2	984570,984123
ENSBGRG00000002843	RAVER1	-	16	2	15158344,15169443
ENSBGRG00000015997	ENSBGRG00000015997	+	2	1	67371
ENSBGRG00000001784	ARPC2	-	259	3	33418622,33418856,33418645
ENSBGRG00000000886	DHCR24	+	66	1	99443441
ENSBGRG00000020263	PPP1R11	+	61	1	6238246
ENSBGRG00000007697	WDR82	-	14	1	13853453
29.246	DOC2G	+	2	1	6525366
ENSBGRG00000021101	SLC25A5	-	78	2	613268,613288
ENSBGRG00000000914	RPS26	+	60	1	47560237
ENSBGRG00000021565	SMCR8	+	6	1	32841915
ENSBGRG00000005984	CSNK1D	-	35	2	14561905,14563599
ENSBGRG00000001306	MASP1	+	63	1	87044718
ENSBGRG00000022630	NDRG1	-	11	1	12753402
ENSBGRG00000003843	CREB3	-	27	1	58643184
ENSBGRG00000001372	MYL6	+	157	1	47693318
ENSBGRG00000021487	SHPK	+	13	1	44126919
ENSBGRG00000007035	RWDD4	+	23	1	41890205
ENSBGRG00000018203	ARFGAP1	-	64	1	47229704
1.824	1.824	+	8	1	97534197
ENSBGRG00000020803	CCDC51	-	20	2	10727855,10727568
ENSBGRG00000006949	FARSA	-	78	3	11628090,11626185,11626636
ENSBGRG00000001106	NR2C1	+	3	1	83184096
ENSBGRG00000007460	YIPF4	+	5	1	33889394
ENSBGRG00000005291	ENSBGRG00000005291	+	65	1	40435703
ENSBGRG00000016931	DEF6	-	17	1	27188816
ENSBGRG00000003591	CNRIP1	-	12	2	90498270,90498692
ENSBGRG00000005333	NPY5R	+	2	1	126252233
ENSBGRG00000002510	MIGA1	-	4	1	72234922
ENSBGRG00000005141	INIP	-	9	2	40137476,40145215
ENSBGRG00000025712	PPP1R3B	+	37	3	30006606,30003748,30003928
ENSBGRG00000022082	TRAF3IP1	+	4	1	128971458
ENSBGRG00000000648	HSPA4	+	41	2	48363674,48365633
ENSBGRG00000025489	ARL16	-	4	1	13981179
ENSBGRG00000004302	EPHX1	+	66	1	24204810
ENSBGRG00000007219	RPA3	+	9	1	113703939
ENSBGRG00000002603	ENSBGRG00000002603	+	4	2	80819094,80820655
ENSBGRG00000000971	CDC42EP1	+	31	1	117349531
ENSBGRG00000001056	DIPK1A	+	13	2	55097764,55101039
ENSBGRG00000012728	ENSBGRG00000012728	-	2	1	80214983
ENSBGRG00000003131	INSIG2	-	23	2	73444653,73445931
ENSBGRG00000026530	TRPV4	+	2	1	70345406
ENSBGRG00000017071	SMNDC1	-	6	1	33290816
ENSBGRG00000022784	GNL1	-	33	1	6604714
ENSBGRG00000014254	CYP1B1	-	18	3	39878129,39878810,39880587
ENSBGRG00000012061	ENSBGRG00000012061	+	10	1	55635066
ENSBGRG00000019127	CD99	-	236	4	7236432,7233105,7237916,7236455
ENSBGRG00000002412	NCK1	-	76	3	144046573,144045646,144043907
ENSBGRG00000018787	GPRC5B	+	22	3	28068203,28072284,28066749
ENSBGRG00000000144	ATP5PO	-	96	1	37566913
ENSBGRG00000015012	KIN	+	5	1	5323044
ENSBGRG00000019486	ENSBGRG00000019486	-	9	2	70222143,70222221
ENSBGRG00000017936	RIOK1	-	15	3	52515214,52514152,52513712
ENSBGRG00000004439	PRMT5	-	73	1	1364617
ENSBGRG00000006807	SNX20	+	3	1	29272564
ENSBGRG00000026125	NUBP2	-	48	1	46393966
ENSBGRG00000003870	ENSBGRG00000003870	-	190	1	20958633
ENSBGRG00000000563	PMEL	-	11	1	47479034
ENSBGRG00000000604	SF3B1	+	22	2	55749637,55761951
ENSBGRG00000010589	TXNL1	-	82	5	54577369,54576476,54577446,54576296,54575908
ENSBGRG00000014021	FLT3LG	-	16	1	59162776
ENSBGRG00000010459	CDK19	-	3	1	51708231
ENSBGRG00000001892	ING5	+	4	1	132081136
ENSBGRG00000011191	ENSBGRG00000011191	+	109	1	60938038
ENSBGRG00000004770	CERS3	+	17	2	5063298,5063003
ENSBGRG00000014790	LXN	+	13	1	118534916
ENSBGRG00000000487	ENSBGRG00000000487	-	21	4	55616051,55616090,55616246,55617719
ENSBGRG00000011773	PNPLA1	-	26	2	26106981,26106380
ENSBGRG00000000263	ZNHIT6	+	8	2	63110803,63111540
ENSBGRG00000021870	PRPSAP2	+	11	2	32929832,32929882
ENSBGRG00000013562	MRRF	+	14	2	1217648,1219444
ENSBGRG00000015477	PEX11G	-	5	2	16932272,16932297
ENSBGRG00000001266	PSRC1	-	15	1	38244457
ENSBGRG00000015756	SNRNP25	-	21	1	47853874
ENSBGRG00000003917	ARHGAP25	+	9	2	91034847,91034818
ENSBGRG00000007015	RPS6KA1	+	17	1	10981925
ENSBGRG00000010089	CAMK1	-	3	1	49048227
ENSBGRG00000023605	CDYL2	+	2	1	42516382
24.247	24.247	-	4	1	46437205
ENSBGRG00000019581	CASP9	+	32	2	50255999,50254606
ENSBGRG00000006830	EP400	-	11	3	49558154,49559281,49482561
ENSBGRG00000018697	ENSBGRG00000018697	-	85	4	15777190,15777755,15777706,15777215
ENSBGRG00000011032	AQP9	-	9	2	39240738,39241010
ENSBGRG00000005926	ARMH4	-	10	2	59217944,59218555
ENSBGRG00000005562	BBS9	+	7	1	62362915
ENSBGRG00000025524	MOGAT3	-	46	2	7712831,7712601
ENSBGRG00000013665	MPC1	+	29	1	98510696
ENSBGRG00000003735	APLF	+	3	1	90789295
ENSBGRG00000017644	GTF3C1	+	17	2	19671932,19671911
ENSBGRG00000010646	RPUSD3	-	17	2	49127286,49131216
ENSBGRG00000006547	FASTKD1	-	3	1	120781475
ENSBGRG00000000900	CCNG1	+	30	2	81819758,81820476
ENSBGRG00000019960	PANK3	+	4	1	7343466
ENSBGRG00000004376	NIPAL2	+	58	3	57861882,57861796,57861851
ENSBGRG00000003766	HOXC13	+	9	1	81647577
ENSBGRG00000012973	VIPAS39	-	8	2	79483094,79478433
ENSBGRG00000005671	ZNF623	+	13	1	20766844
ENSBGRG00000019835	ENSBGRG00000019835	-	3	1	16611308
ENSBGRG00000000807	DDX47	+	48	2	5034130,5034551
ENSBGRG00000003612	DNAJC25	+	9	2	39152924,39156672
ENSBGRG00000019880	ENSBGRG00000019880	+	4	1	35979986
ENSBGRG00000026904	ENSBGRG00000026904	+	34	2	35037375,35037415
ENSBGRG00000007748	XPNPEP2	-	4	2	10027566,10027587
ENSBGRG00000023680	ALDH3A1	-	7	1	33372952
ENSBGRG00000018545	ENSBGRG00000018545	-	5	1	65207564
ENSBGRG00000003029	ENSBGRG00000003029	-	2038	20	22763486,22757839,22763568,22763330,22763612,22763390,22762609,22763062,22761337,22762958,22759888,22763029,22765359,22761271,22764135,22757871,22759912,22762824,22764524,22761045
3.471	SETMR	-	2	1	109419747
ENSBGRG00000025180	INTS14	+	14	1	11997970
ENSBGRG00000026749	SPATA2L	+	3	1	34282412
ENSBGRG00000019489	ENSBGRG00000019489	-	6	1	168348
ENSBGRG00000018391	ODR4	+	8	2	67556775,67558460
ENSBGRG00000007239	USPL1	+	4	1	52058719
ENSBGRG00000014617	BLZF1	+	21	1	33286943
ENSBGRG00000005250	DNM1L	+	14	3	26860175,26860631,26862438
ENSBGRG00000001810	RARS1	+	28	1	87754199
ENSBGRG00000019559	LLGL2	+	13	1	8528563
ENSBGRG00000018208	MYBPC2	-	2	1	58376650
ENSBGRG00000000078	ENSBGRG00000000078	-	45	1	31453088
ENSBGRG00000022745	CYP4F22	+	96	2	2004672,2004714
ENSBGRG00000003398	ENSBGRG00000003398	+	11	1	22090546
ENSBGRG00000003533	ECT2	-	7	2	102923621,102922763
ENSBGRG00000002102	VWF	+	9	1	111492896
ENSBGRG00000004157	UGT8	+	3	1	116943141
ENSBGRG00000019265	HLA-DQB1	-	30	2	9093683,9093744
ENSBGRG00000015848	ENSBGRG00000015848	+	8	1	56443445
ENSBGRG00000015686	TRMT1L	-	14	2	66054709,66055528
ENSBGRG00000025465	CISH	-	13	2	12626073,12626139
ENSBGRG00000009362	CAPN2	+	78	2	22303282,22302537
ENSBGRG00000003195	CD53	+	4	1	40099525
ENSBGRG00000017310	MMS19	-	19	2	20110301,20110471
ENSBGRG00000015446	LMAN1	-	12	3	57277530,57278877,57280549
ENSBGRG00000025087	YDJC	+	2	1	79918515
ENSBGRG00000021350	NENF	-	5	1	71618593
ENSBGRG00000021774	TRAP1	+	81	1	44532598
ENSBGRG00000004579	METTL14	+	7	1	121552732
ENSBGRG00000006426	ENSBGRG00000006426	-	15	3	57317620,57317520,57317853
ENSBGRG00000007685	PSMD9	-	24	2	58969817,58970760
ENSBGRG00000023402	ENSBGRG00000023402	-	27	2	18738078,18738058
ENSBGRG00000001654	EXOSC3	+	7	1	56464732
ENSBGRG00000022226	TIMP4	-	29	5	4442418,4445305,4442273,4444972,4445273
ENSBGRG00000013314	TMED7	+	4	1	20877551
ENSBGRG00000004992	ZNF696	+	5	1	20487041
ENSBGRG00000020059	RPL8	+	1078	1	21638194
ENSBGRG00000001817	SUGP1	-	32	1	6235128
ENSBGRG00000025776	RMC1	-	3	1	29071867
ENSBGRG00000009817	SLTM	+	9	2	38459094,38471926
ENSBGRG00000010970	ITGA6	+	10	1	123688591
ENSBGRG00000006407	ENSBGRG00000006407	+	33	1	262013
ENSBGRG00000021778	FAM13A	-	15	2	89609016,89606740
ENSBGRG00000021880	EMP3	-	110	1	60230779
ENSBGRG00000016588	QSER1	+	4	1	14974908
24.514	24.514	+	12	2	33981927,33982084
ENSBGRG00000010206	ENSBGRG00000010206	-	26	1	49072831
ENSBGRG00000026226	SLC25A11	-	80	2	41677226,41677353
20.1049	G3PT	+	5	1	70378322
ENSBGRG00000025047	KARS1	+	93	1	47536194
ENSBGRG00000025700	ENSBGRG00000025700	+	195	1	67762351
ENSBGRG00000003822	ELF2	+	3	1	20501379
ENSBGRG00000020045	ENSBGRG00000020045	-	12	3	88318727,88323457,88323480
ENSBGRG00000017875	ENSBGRG00000017875	+	47	4	50524192,50524172,50524516,50524644
18.65	SCRIB	-	3	1	20838824
ENSBGRG00000005349	FASN	-	7	2	14371342,14371364
ENSBGRG00000026734	VAMP2	+	28	1	40199739
ENSBGRG00000025122	ENSBGRG00000025122	+	30	2	17734532,17734455
7.346	7.346	-	3	1	99161582
20.903	FRIL	+	4	1	59699733
ENSBGRG00000001725	MCCC1	+	22	2	91472878,91472855
29.95	PRDX5	-	71	1	9787457
ENSBGRG00000019042	HAUS1	+	16	3	43301913,43300482,43301972
ENSBGRG00000013730	FLYWCH2	-	5	1	45270684
ENSBGRG00000024363	LRRC15	+	335	5	79516059,79519137,79518496,79518138,79519166
ENSBGRG00000026564	MVK	-	11	1	70526129
ENSBGRG00000025282	RASL11B	-	15	1	54063056
ENSBGRG00000001108	SPICE1	-	12	1	62847927
ENSBGRG00000014766	ENSBGRG00000014766	+	23	1	218846
ENSBGRG00000025948	VAPA	+	5	1	38947114
ENSBGRG00000026296	ADORA1	+	3	1	83177327
ENSBGRG00000012911	ZNF202	+	3	1	52550721
ENSBGRG00000005974	RIF1	+	4	1	100999670
ENSBGRG00000024220	RCN3	-	156	2	59119839,59118869
ENSBGRG00000001236	ENSBGRG00000001236	-	33	2	111004541,111005240
ENSBGRG00000015385	PAPLN	+	5	2	75150045,75154318
ENSBGRG00000021540	MST1	-	3	1	11751243
ENSBGRG00000007929	ENSBGRG00000007929	-	4	1	20051007
ENSBGRG00000019426	SLC5A1	+	4	1	78377559
ENSBGRG00000003717	KANK1	+	35	1	76364567
ENSBGRG00000006812	TFB2M	+	5	1	26365413
ENSBGRG00000004075	LETMD1	+	10	1	78733131
ENSBGRG00000000965	NIT1	+	2	1	9117653
ENSBGRG00000025337	KDM5B	+	10	3	81671819,81672240,81672448
ENSBGRG00000023342	PHB1	-	197	4	29578973,29579766,29579787,29579743
ENSBGRG00000018806	TAF6	+	55	1	698937
ENSBGRG00000021612	ABCA6	-	5	1	2327565
ENSBGRG00000024105	ENSBGRG00000024105	+	5	1	1254758
ENSBGRG00000019026	CAB39L	+	13	2	64586552,64585682
ENSBGRG00000010555	B4GALT7	+	61	4	42286150,42284049,42285891,42286130
ENSBGRG00000000079	MAP3K7CL	+	6	1	31586847
ENSBGRG00000011323	CDC42EP4	-	3	1	6269943
ENSBGRG00000004004	ENSBGRG00000004004	-	4	1	23063187
ENSBGRG00000006242	ARAP1	+	59	1	34413194
ENSBGRG00000005139	TRAPPC6B	-	6	1	52665102
ENSBGRG00000001199	XPA	+	8	1	55346483
ENSBGRG00000023244	PAQR6	-	27	2	2719142,2719109
17.474	17.474	+	7	2	65001266,65005461
10.58	10.58	-	2	1	15892730
ENSBGRG00000011031	TMEM39B	+	14	1	16570640
ENSBGRG00000001023	TBXAS1	-	5	1	17962698
ENSBGRG00000005058	S100A8	-	5	1	24278769
ENSBGRG00000009429	NCALD	+	20	3	54157674,54157561,54160042
ENSBGRG00000007817	ATP6V1C1	-	37	2	52717139,52716853
ENSBGRG00000010521	LTF	-	69	2	9006013,9005991
ENSBGRG00000025854	NONO	-	243	1	86268030
ENSBGRG00000019974	SFRP5	-	2	1	20400556
ENSBGRG00000002923	CCL19	-	2	1	11695960
ENSBGRG00000025930	ABHD14B	-	45	1	13493895
ENSBGRG00000006174	ELF1	+	21	1	73197725
ENSBGRG00000007003	LRWD1	+	28	1	8787358
1.998	COIA1	+	3	1	158603200
ENSBGRG00000019692	FBXO9	-	20	2	9444068,9448857
ENSBGRG00000020033	AZGP1	-	35	2	819000,818980
ENSBGRG00000016644	NAAA	+	11	1	30088862
ENSBGRG00000004270	DNM2	+	16	2	15713999,15715086
ENSBGRG00000019177	ENSBGRG00000019177	-	4	1	50092709
ENSBGRG00000007345	HAX1	+	10	1	788108
ENSBGRG00000001848	SMIM30	-	2	1	71142220
ENSBGRG00000008023	IKBKB	-	27	2	16565612,16565996
ENSBGRG00000025294	SUN1	-	22	2	6971347,6971397
ENSBGRG00000025977	QPRT	+	2	1	17973005
ENSBGRG00000005372	PALS1	+	9	2	68993469,68991696
ENSBGRG00000015671	ANGPTL5	-	17	1	83022265
ENSBGRG00000010432	ENSBGRG00000010432	+	24	3	18278792,18277956,18280059
ENSBGRG00000012777	ENSBGRG00000012777	+	607	4	8224277,8225818,8224254,8224469
ENSBGRG00000005995	MAP2	-	14	2	42999793,43000592
ENSBGRG00000005958	TMEM30A	+	10	2	79051499,79051134
ENSBGRG00000003136	RCC2	-	5	2	1063837,1066323
ENSBGRG00000025989	C16orf54	-	3	1	17984677
ENSBGRG00000025666	YIF1A	+	83	1	7820903
ENSBGRG00000011752	SH3BGR	+	2	1	152145137
ENSBGRG00000006629	TTC7B	-	4	1	94458827
ENSBGRG00000012958	STAC2	+	5	1	26747647
ENSBGRG00000016219	RNF5	+	31	1	7998776
ENSBGRG00000026777	PROM2	+	40	3	19376095,19376075,19376487
ENSBGRG00000001735	TNFAIP8L2	+	6	1	21589241
ENSBGRG00000018400	ENSBGRG00000018400	+	5	1	12324477
ENSBGRG00000006717	CYB5B	-	62	4	9774598,9777724,9776097,9775750
ENSBGRG00000004160	ADM	+	30	2	43542122,43542102
ENSBGRG00000014253	MED18	+	13	2	12691905,12692061
ENSBGRG00000007419	SLC25A32	+	4	1	52360041
ENSBGRG00000008539	NAXD	+	24	1	18835308
ENSBGRG00000004906	ENSBGRG00000004906	+	19	3	92219501,92220394,92221187
ENSBGRG00000006403	TIMM9	-	8	2	59605396,59603422
ENSBGRG00000024995	ENSBGRG00000024995	-	18	3	70158293,70158138,70157976
ENSBGRG00000011379	ENSBGRG00000011379	-	5	1	46514522
ENSBGRG00000020363	RUSC1	+	36	1	1898618
ENSBGRG00000015032	KRTDAP	+	74	1	70434335
6.668	6.668	+	3	1	121308251
ENSBGRG00000018260	TLE3	+	10	3	6916931,6916990,6918961
ENSBGRG00000024543	USHBP1	-	8	1	4060016
ENSBGRG00000000599	ENSBGRG00000000599	-	7	1	28385151
ENSBGRG00000014619	ZFYVE1	-	10	2	74868741,74871325
ENSBGRG00000015911	NIM1K	+	5	2	52263643,52263599
ENSBGRG00000022523	AKAP7	-	5	1	19278387
ENSBGRG00000008065	TRDC	+	10	1	892616
ENSBGRG00000000783	TBC1D2	+	4	1	54837520
ENSBGRG00000003396	ATG4D	+	3	1	15419422
ENSBGRG00000013825	UCKL1	+	7	1	46767759
ENSBGRG00000020301	CD6	-	8	1	12612591
ENSBGRG00000006099	VAT1	+	257	2	22901182,22899700
ENSBGRG00000006648	HDGF	-	50	2	3270567,3270992
ENSBGRG00000018953	MARVELD1	+	32	1	20351041
ENSBGRG00000013575	PM20D1	-	3	1	86186501
28.218	28.218	+	4	1	20855154
ENSBGRG00000022440	RCN2	+	40	2	34056785,34037829
ENSBGRG00000001633	ENSBGRG00000001633	-	5	1	56436925
ENSBGRG00000007959	PLEC	-	33	2	20987348,20969361
ENSBGRG00000001819	AP3D1	+	9	1	22760665
ENSBGRG00000010517	TMED9	+	251	2	42272288,42272313
ENSBGRG00000009670	ENSBGRG00000009670	+	16	5	5357260,5355050,5355648,5354900,5356781
ENSBGRG00000023636	BCL2L12	-	13	4	59002972,59004130,59004149,59005794
ENSBGRG00000011305	ENSBGRG00000011305	-	3	1	19543740
ENSBGRG00000003761	ENSBGRG00000003761	-	7	1	53787501
ENSBGRG00000008722	MNAT1	+	5	1	62261574
29.288	PYGM	+	6	1	9356808
ENSBGRG00000025215	MRPS16	-	22	2	29456272,29455971
ENSBGRG00000014425	RARRES1	+	6	1	118508100
ENSBGRG00000011969	PIMREG	+	4	1	42868000
ENSBGRG00000000137	DNAJC28	-	7	2	37143966,37143147
ENSBGRG00000016314	AGFG2	-	4	1	301053
ENSBGRG00000005692	AP5M1	+	7	1	58505009
ENSBGRG00000017928	DHCR7	+	94	3	3273743,3273476,3274082
ENSBGRG00000019115	ENSBGRG00000019115	-	22	3	52273804,52274455,52273785
ENSBGRG00000019744	SP6	-	3	1	27974625
ENSBGRG00000023889	MMP2	-	42	1	23987515
ENSBGRG00000025268	TWNK	+	12	1	23660070
ENSBGRG00000018477	PIM2	-	3	1	94710552
ENSBGRG00000024214	NMT1	-	10	1	21000512
ENSBGRG00000001942	ENSBGRG00000001942	-	544	1	97014672
ENSBGRG00000006300	AARSD1	+	41	2	22959855,22959968
ENSBGRG00000001424	LONP1	+	6	1	19461485
ENSBGRG00000006189	COL12A1	+	5	1	79260515
ENSBGRG00000018888	MFSD3	+	16	1	21499987
ENSBGRG00000005642	CYLD	-	11	3	29128550,29124202,29128436
ENSBGRG00000004126	PTPN1	+	5	1	74806284
ENSBGRG00000021810	CALCOCO2	+	72	3	29043009,29037411,29042989
ENSBGRG00000003889	EMC1	-	47	1	3169907
ENSBGRG00000006932	FAM83F	+	2	1	119650216
ENSBGRG00000016246	ENSBGRG00000016246	+	9	2	1626106,1626131
ENSBGRG00000004162	ENSBGRG00000004162	-	31	3	23432613,23429910,23433007
ENSBGRG00000006869	HOMEZ	-	16	4	1694554,1694578,1694141,1695573
ENSBGRG00000007389	PIGU	-	15	1	58162714
ENSBGRG00000004937	ENSBGRG00000004937	-	6	1	14277671
ENSBGRG00000017155	ZNF526	+	18	2	64971352,64971938
ENSBGRG00000021923	SEMA3E	-	4	1	90891342
ENSBGRG00000026556	ACSM3	-	11	1	26885851
ENSBGRG00000005726	ENSBGRG00000005726	-	8	1	2060230
ENSBGRG00000013267	ENSBGRG00000013267	+	4	1	56090229
ENSBGRG00000009360	ENSBGRG00000009360	-	6	1	29678109
ENSBGRG00000008628	COG8	+	44	1	9889210
ENSBGRG00000012508	GEMIN5	-	5	1	72276300
ENSBGRG00000019979	ENSBGRG00000019979	+	11	2	261002,262207
ENSBGRG00000009317	RHBDD2	-	59	1	9304312
ENSBGRG00000011465	ENSBGRG00000011465	+	27	1	151980446
ENSBGRG00000017995	RASA3	-	31	2	20757902,20758558
ENSBGRG00000005875	LHFPL2	+	6	1	15263354
ENSBGRG00000026525	MRPL18	-	19	1	104538077
ENSBGRG00000021520	PIGG	-	7	1	5444009
26.605	CORO7	+	15	1	43942905
ENSBGRG00000014526	ENSBGRG00000014526	-	40	1	15939699
ENSBGRG00000015824	ENSBGRG00000015824	-	44	1	2900125
ENSBGRG00000013061	ENSBGRG00000013061	+	10	2	29882074,29882055
ENSBGRG00000019243	NUCB1	-	385	2	59682002,59681899
ENSBGRG00000022753	GNG2	+	6	2	31094968,31097768
ENSBGRG00000013247	NEDD9	+	41	2	49344905,49339359
ENSBGRG00000011947	RHOG	-	14	1	35432081
ENSBGRG00000019652	CPSF2	+	11	3	61129178,61130191,61122494
ENSBGRG00000006437	GNL2	+	31	1	118232290
ENSBGRG00000007315	DYNLRB1	+	48	1	58146117
ENSBGRG00000001955	ZCCHC7	-	4	1	56897660
ENSBGRG00000021851	HLA-DMA	+	16	1	29528737
ENSBGRG00000024646	SMURF1	+	2	1	1603289
ENSBGRG00000012198	RAB40C	-	9	1	47360893
ENSBGRG00000023126	DCAF15	+	6	1	12702108
ENSBGRG00000024387	SEC14L6	-	34	4	77140759,77140782,77144882,77139631
ENSBGRG00000011090	ENSBGRG00000011090	-	7	1	60852149
ENSBGRG00000019730	MELTF	-	4	1	77578540
ENSBGRG00000002188	ZCCHC9	+	7	1	88619034
ENSBGRG00000022030	FUZ	+	10	2	58904500,58904526
ENSBGRG00000017171	LMAN2	-	223	4	41949226,41949612,41949203,41949639
ENSBGRG00000018927	CCM2	+	12	2	47608359,47608337
ENSBGRG00000017631	ENSBGRG00000017631	+	183	3	47427874,47427900,47427707
ENSBGRG00000018037	PSMB7	-	65	1	3694949
ENSBGRG00000005883	LPL	+	5	2	1554675,1554334
ENSBGRG00000026831	LYG2	-	78	8	22002497,22005529,22002889,22000265,22005509,22005665,22006168,22006590
ENSBGRG00000022834	DSG3	-	26	2	20894799,20894906
ENSBGRG00000002473	LRRC8C	-	4	2	58315128,58315863
ENSBGRG00000004519	ENSBGRG00000004519	+	13	1	23621205
ENSBGRG00000019798	PTPN11	-	23	6	68421115,68411801,68410570,68412914,68432730,68450639
ENSBGRG00000009830	SPPL2A	+	22	4	47458275,47454276,47454226,47454313
ENSBGRG00000000984	TEC	+	2	1	55941961
ENSBGRG00000018939	OAS1	-	19	3	67987872,67987752,67987900
ENSBGRG00000022118	LRFN3	-	2	1	69869612
ENSBGRG00000008359	YWHAG	+	23	3	9033469,9032005,9031350
ENSBGRG00000011226	SLC4A11	+	11	1	44625339
ENSBGRG00000019143	PMP2	-	208	4	34441100,34441120,34437723,34441047
ENSBGRG00000025858	ENSBGRG00000025858	+	3	1	86319376
ENSBGRG00000011640	OXSR1	-	7	1	54912621
ENSBGRG00000023169	CPT1C	-	5	1	58963776
ENSBGRG00000015332	VEZF1	+	10	2	61762842,61763877
ENSBGRG00000007101	YLPM1	+	4	1	76664062
ENSBGRG00000018140	ENSBGRG00000018140	+	10	3	44711220,44711729,44709180
ENSBGRG00000008537	ENSBGRG00000008537	+	4	1	28811406
ENSBGRG00000012727	ENSBGRG00000012727	-	9	1	66785153
ENSBGRG00000015858	EGFL8	+	9	1	7984298
ENSBGRG00000013249	PARP6	+	7	1	4500993
ENSBGRG00000003977	TMUB2	-	22	2	21862148,21860866
ENSBGRG00000023426	TRIP4	-	27	1	31972185
ENSBGRG00000015878	PACSIN3	-	44	1	30067661
ENSBGRG00000010574	KANK2	-	33	1	16060370
ENSBGRG00000021775	COMT	+	18	1	80852930
ENSBGRG00000013146	ETAA1	+	7	1	89544019
ENSBGRG00000003051	MRPL47	+	16	1	95293001
ENSBGRG00000018205	ENSBGRG00000018205	+	63	6	66157262,66125749,66127908,66131269,66155476,66131463
ENSBGRG00000002388	DNMT1	-	19	2	14985938,15016882
ENSBGRG00000010267	SMPDL3A	+	5	1	64083172
ENSBGRG00000010831	RMND5B	+	34	1	42412113
ENSBGRG00000026088	KCNN1	+	2	1	4830618
ENSBGRG00000022436	CASP8	-	4	1	51490703
ENSBGRG00000010601	MAP2K3	-	6	1	31777607
ENSBGRG00000011535	SLC2A5	+	8	1	41573750
ENSBGRG00000025793	CRYM	+	12	1	26322596
ENSBGRG00000017045	HOXD8	+	2	1	127338834
ENSBGRG00000023432	IL10RA	-	7	1	58924522
ENSBGRG00000022291	LIG1	+	44	1	60436320
ENSBGRG00000000429	CAAP1	-	11	1	105082783
ENSBGRG00000009887	MDM4	+	3	1	84689216
ENSBGRG00000015854	KLK10	+	126	8	57918597,57918667,57918433,57918693,57918576,57920528,57918618,57921134
ENSBGRG00000023533	SUPT5H	-	54	1	67021074
ENSBGRG00000025224	STAU1	-	52	3	73219522,73219707,73229266
ENSBGRG00000009460	ENSBGRG00000009460	-	10	1	38244208
ENSBGRG00000013764	SKA3	-	2	1	45918266
ENSBGRG00000005847	ZMYND11	-	10	3	38931545,38932670,38932367
ENSBGRG00000016623	DUSP15	-	2	1	55360997
ENSBGRG00000006272	ENSBGRG00000006272	-	232	4	124964352,124964969,124964426,124963050
ENSBGRG00000010090	TP53BP1	-	9	1	59274175
ENSBGRG00000022248	WDR44	-	4	1	1678602
ENSBGRG00000023114	COG7	+	48	1	24125302
ENSBGRG00000014201	ENSBGRG00000014201	+	13	1	122483513
ENSBGRG00000026102	HAGH	+	40	2	46373595,46373621
ENSBGRG00000006979	CD247	-	13	1	17004100
ENSBGRG00000017122	PHC2	-	8	1	17717680
ENSBGRG00000025044	RPS28	+	16	1	17658047
ENSBGRG00000016678	RFC3	+	5	1	55197589
ENSBGRG00000004366	STAT6	-	66	3	48643363,48643924,48643331
ENSBGRG00000009356	KMT2E	-	23	4	81054935,81041073,81042172,81071040
ENSBGRG00000024320	RAD51C	-	2	1	60682161
ENSBGRG00000017142	DUSP5	+	2	1	33517855
ENSBGRG00000016573	ITFG1	+	31	3	33190061,33189891,33189911
ENSBGRG00000013208	LTB	-	2	1	7385432
ENSBGRG00000014412	ZNF496	-	3	1	43852049
ENSBGRG00000026889	APRT	+	44	1	34939198
ENSBGRG00000006878	ENSBGRG00000006878	+	5	1	10886299
ENSBGRG00000015805	KIFC3	+	2	1	21814941
ENSBGRG00000015243	PSMG2	+	14	1	40266885
ENSBGRG00000019866	RABEPK	+	3	1	4482406
ENSBGRG00000003966	DSN1	-	8	1	60269750
ENSBGRG00000012791	ANAPC4	-	10	1	79774487
ENSBGRG00000016693	HES2	+	27	2	44478788,44478824
ENSBGRG00000010824	POLG2	+	3	1	16614003
12.455	ITB1	+	121	1	9578172
ENSBGRG00000023728	BCKDK	-	54	2	17179697,17179659
ENSBGRG00000019693	NDFIP2	-	44	6	24953158,24953637,24951323,24952259,24954187,24953075
ENSBGRG00000010750	DGUOK	-	42	1	29140524
ENSBGRG00000012324	ENSBGRG00000012324	-	60	2	7243563,7243543
5.55	RTL6	-	8	2	123909575,123909887
ENSBGRG00000024475	IQGAP3	-	4	1	3016776
29.91	SAC31	-	4	1	9042714
ENSBGRG00000012820	UCK1	-	11	1	10783942
ENSBGRG00000012395	STX12	+	31	2	12157844,12158136
ENSBGRG00000020525	DNASE1L2	-	157	3	45937940,45937105,45937880
ENSBGRG00000010736	PRMT9	-	10	2	4073465,4074209
ENSBGRG00000017566	PDLIM3	+	21	3	40388126,40387993,40388417
ENSBGRG00000008151	DHX16	-	26	1	6692523
ENSBGRG00000015468	ARFIP2	-	7	1	38951875
ENSBGRG00000012720	CCT5	+	206	3	17617071,17617429,17617229
ENSBGRG00000020584	KHNYN	+	9	1	2732784
ENSBGRG00000016600	PDCD5	-	8	1	2454259
ENSBGRG00000022589	BMP4	-	47	3	54987561,54987399,54987437
ENSBGRG00000020035	ZNF335	-	7	1	70279617
ENSBGRG00000001309	LMNB2	+	3	1	22411883
ENSBGRG00000016921	GGNBP2	-	12	1	57052463
ENSBGRG00000020835	ENSBGRG00000020835	+	12	1	10743380
ENSBGRG00000004386	ENSBGRG00000004386	-	8	3	148051445,148051465,148053407
ENSBGRG00000011338	BANP	-	30	2	35570774,35570986
ENSBGRG00000016356	POLR3B	-	3	1	34890334
ENSBGRG00000007476	TRIM8	+	4	1	25266547
ENSBGRG00000023102	CLK1	+	40	2	51905249,51905178
ENSBGRG00000007997	SMOC1	+	4	1	71809691
ENSBGRG00000026600	RSPH3	+	2	1	105378262
ENSBGRG00000016608	PTK6	+	12	1	47053250
12.629	12.629	+	3	1	52418674
ENSBGRG00000014151	APOM	+	2	1	7469769
ENSBGRG00000004641	NFU1	-	5	1	91708283
ENSBGRG00000007744	TOB2	-	19	1	120924224
ENSBGRG00000008450	NRM	-	5	1	6724371
21.182	21.182	-	4	1	60430602
ENSBGRG00000025331	DDX27	+	43	4	73344414,73344438,73339632,73339598
ENSBGRG00000021673	EPHX3	-	32	4	1679189,1673128,1679150,1678340
ENSBGRG00000002353	TIFA	-	9	1	114399729
ENSBGRG00000017137	GALM	+	7	1	40559542
ENSBGRG00000022066	SGSH	-	30	1	12651656
ENSBGRG00000026212	ENSBGRG00000026212	+	51	1	8963745
ENSBGRG00000000869	TMEM61	-	8	2	99344386,99345299
ENSBGRG00000013969	FEM1A	-	3	1	20315148
ENSBGRG00000001491	SMARCC2	-	52	2	47694010,47694944
ENSBGRG00000025125	ENSBGRG00000025125	-	58	5	79925778,79926120,79925224,79921874,79922355
ENSBGRG00000020707	SKIC2	+	13	1	7772251
12.483	HSP7E	+	37	4	19982687,20001295,20001253,19980612
ENSBGRG00000009691	VTCN1	-	6	2	47265449,47258836
ENSBGRG00000020069	UQCRFS1	+	82	5	49720410,49720551,49722174,49720464,49720484
ENSBGRG00000008504	WLS	+	46	3	83508512,83508735,83508609
ENSBGRG00000019365	SLC25A1	-	3	1	80492199
ENSBGRG00000025452	CSK	-	4	2	35944013,35944275
4.648	4.648	+	4	1	85956196
ENSBGRG00000026076	IL2RG	+	15	1	86451274
ENSBGRG00000023542	SEMA3F	+	14	2	12160394,12159566
ENSBGRG00000021512	ENSBGRG00000021512	-	88	2	53139694,53139646
ENSBGRG00000007331	PSMA1	-	69	2	48198415,48198642
ENSBGRG00000023732	CHUK	-	2	1	22836831
ENSBGRG00000009393	ADSS2	+	7	2	28573925,28574273
ENSBGRG00000016934	ENSBGRG00000016934	-	41	2	8165561,8165971
ENSBGRG00000017414	MRC2	-	4	1	18376232
ENSBGRG00000016821	TRIM62	-	20	1	17542278
ENSBGRG00000000779	SLC37A3	+	85	2	17654846,17653376
ENSBGRG00000017506	GGA3	-	5	1	8226126
ENSBGRG00000005021	SFRP4	+	75	3	77225791,77226058,77227220
ENSBGRG00000006229	ENSBGRG00000006229	+	120	2	133815,133838
ENSBGRG00000003698	TRMT10C	+	4	1	49550477
ENSBGRG00000013239	INTS11	+	159	1	49325874
ENSBGRG00000021990	USP1	-	7	1	90089086
ENSBGRG00000001045	COPE	-	190	1	5870121
ENSBGRG00000018846	XPC	-	3	1	3156041
ENSBGRG00000000076	RWDD2B	-	7	2	31402567,31403242
ENSBGRG00000007333	WBP1	-	23	2	28563292,28566214
ENSBGRG00000009375	WDTC1	+	11	1	11670513
ENSBGRG00000001452	TUBA1B	-	1068	3	76742137,76793174,76793415
8.759	CTSRD	+	4	1	19419789
ENSBGRG00000012847	LRRC3B	+	6	1	14146179
ENSBGRG00000025250	RHBDF2	-	5	1	9354573
ENSBGRG00000007644	RPP40	+	27	3	54366305,54367478,54367412
ENSBGRG00000004787	SELE	-	6	1	33645016
ENSBGRG00000007640	ENSBGRG00000007640	+	273	3	75756608,75766922,75756589
ENSBGRG00000003251	GLIPR2	-	28	5	58055566,58054701,58055400,58055543,58054620
ENSBGRG00000022756	CUTC	+	26	2	22410977,22412675
ENSBGRG00000017360	PSPH	+	131	2	16618961,16619607
ENSBGRG00000004899	DLX3	-	99	1	30207534
ENSBGRG00000005812	RCL1	+	8	3	80863441,80863634,80863601
ENSBGRG00000001150	PRKAG1	-	21	1	76614351
ENSBGRG00000016982	ENSBGRG00000016982	-	5	1	27155520
ENSBGRG00000014395	CSNK2A2	+	4	1	21487281
ENSBGRG00000003149	ENSBGRG00000003149	-	2	1	23054843
ENSBGRG00000024441	CCND1	-	36	5	4865600,4867807,4868005,4865116,4867919
ENSBGRG00000020747	ENSBGRG00000020747	-	8	1	58760902
ENSBGRG00000012984	CCDC28A	-	2	1	11459697
ENSBGRG00000005390	ZNF10	+	3	1	48490708
ENSBGRG00000010118	CCAR1	+	24	4	24633209,24623809,24623884,24635086
29.128	29.128	-	2	1	17958510
6.355	TRM44	+	2	1	1978745
ENSBGRG00000018351	CAGE1	+	3	1	52540187
26.302	CSKI1	-	2	1	45980461
3.68	3.68	-	2	1	3922217
ENSBGRG00000002582	PAN2	-	14	1	47851158
ENSBGRG00000000250	ATP13A5	+	4	1	80606801
ENSBGRG00000003534	ACTR3	-	77	9	78075297,78075744,78075324,78075579,78075636,78075973,78073284,78074440,78072348
ENSBGRG00000008320	ENSBGRG00000008320	+	4	1	95989270
ENSBGRG00000014295	DNAJC11	+	60	2	44279545,44278792
ENSBGRG00000024246	MTM1	-	10	1	36312378
ENSBGRG00000013883	DNAJB6	+	52	3	14613060,14612732,14613094
11.429	11.429	+	5	1	9040740
ENSBGRG00000006186	CLDN11	-	8	1	105450068
ENSBGRG00000026367	ELL	-	25	3	5369790,5370013,5371694
ENSBGRG00000020402	ANGEL2	+	9	2	71014579,71014346
ENSBGRG00000008458	ABLIM2	-	5	1	1439129
ENSBGRG00000026459	MAP2K6	+	3	1	2738705
ENSBGRG00000019595	INO80C	+	6	1	16408781
ENSBGRG00000026624	ENSBGRG00000026624	+	54	2	9337536,9336390
ENSBGRG00000004079	TPM2	+	96	2	58700491,58699570
ENSBGRG00000000031	USP25	+	2	1	16187624
21.224	LORF2	+	3	1	15656927
ENSBGRG00000008914	STX10	-	8	1	11866861
ENSBGRG00000014192	NOP14	+	36	3	3220185,3220564,3220534
ENSBGRG00000010843	SLC5A6	+	31	2	96942317,96943023
ENSBGRG00000010488	RP2	+	10	3	92852013,92849815,92853315
ENSBGRG00000024713	FOXN1	-	107	1	49041428
ENSBGRG00000023942	CXXC1	-	65	1	47844609
ENSBGRG00000019449	GNAI1	+	11	2	86849018,86848587
ENSBGRG00000000961	KRT75	-	424	1	80075644
28.296	28.296	+	2	1	48396640
ENSBGRG00000025694	ENSBGRG00000025694	-	54	1	67733844
ENSBGRG00000001318	ENSBGRG00000001318	+	125	3	10306480,10305622,10305643
ENSBGRG00000008609	NRIP3	-	106	7	42133288,42134150,42134171,42134291,42133155,42133205,42172891
ENSBGRG00000002628	TINCR	+	21	3	19613282,19612540,19617516
ENSBGRG00000021463	ENSBGRG00000021463	+	3	1	8406217
ENSBGRG00000008902	GRAMD2B	-	18	1	29241816
ENSBGRG00000000525	ENSBGRG00000000525	-	48	2	17324814,17326817
ENSBGRG00000000177	RETREG2	-	16	1	32451103
ENSBGRG00000012904	HMGCS2	-	2	1	50051982
ENSBGRG00000022302	THAP9	-	12	1	22351830
ENSBGRG00000025431	ENSBGRG00000025431	+	21	1	2462600
ENSBGRG00000018280	SLC8B1	-	12	1	67897621
ENSBGRG00000011897	ZNF691	-	16	2	112674412,112675684
6.173	6.173	-	3	1	54210367
ENSBGRG00000023744	ATP13A3	+	6	2	79457794,79460802
ENSBGRG00000006461	DOK2	-	4	1	4026428
3.787	LCE1B	+	2	1	23485214
ENSBGRG00000006739	SSB	+	21	4	120944811,120949798,120949649,120945661
ENSBGRG00000008846	RNF34	-	61	2	59359360,59359639
ENSBGRG00000021061	NMRK1	+	7	2	68307672,68312308
ENSBGRG00000009148	FANCC	-	8	1	17840891
ENSBGRG00000022497	SLA	-	4	1	12532822
ENSBGRG00000004927	ENSBGRG00000004927	-	21	2	39170843,39167411
ENSBGRG00000012944	ENSBGRG00000012944	-	30	7	86082175,86027375,86028370,86081687,86081752,86028101,86081723
ENSBGRG00000017760	FTSJ1	+	23	1	94215992
29.285	MEN1	+	11	1	9295322
ENSBGRG00000000173	PSMD2	-	332	2	90221385,90223710
ENSBGRG00000006138	CARD10	+	2	1	28203398
29.18	VPP4	-	3	1	1366462
ENSBGRG00000008176	ENSBGRG00000008176	-	8	1	18386901
ENSBGRG00000002621	FSTL1	-	385	1	70536477
ENSBGRG00000024297	HOOK1	-	7	2	93468304,93468786
ENSBGRG00000001300	MAT2B	+	46	3	81904101,81904261,81904285
ENSBGRG00000005909	TNFAIP6	+	12	2	100912602,100913123
2.18	2.18	-	2	1	2801262
ENSBGRG00000021121	AKT1S1	+	2	1	58844965
ENSBGRG00000009973	CDC20	-	19	1	111872124
ENSBGRG00000013954	ENSBGRG00000013954	+	10	1	68445857
ENSBGRG00000016968	ENSBGRG00000016968	-	10	1	51218635
ENSBGRG00000022873	PANK4	+	33	4	48337711,48337981,48337960,48337923
ENSBGRG00000020741	CLDN12	-	25	4	122488487,122490310,122490336,122490441
ENSBGRG00000021591	ENSBGRG00000021591	-	4	1	2865473
ENSBGRG00000009216	BRWD1	-	49	2	151722695,151843449
ENSBGRG00000023548	RPL32	-	46	2	5122433,5121730
ENSBGRG00000002811	FN1	+	49	1	36688476
ENSBGRG00000002947	COX14	+	12	1	77770371
ENSBGRG00000023590	RER1	-	81	5	48443147,48442898,48442954,48441514,48443516
ENSBGRG00000011645	FAM111B	+	2	1	3572422
ENSBGRG00000025467	KPTN	+	20	1	60951887
ENSBGRG00000011982	SEC61A2	-	8	2	924084,924031
ENSBGRG00000026824	CHMP1A	+	61	2	34312418,34312191
ENSBGRG00000026829	MITD1	-	2	1	21952452
ENSBGRG00000022694	ADRM1	-	111	3	47989020,47988754,47988733
ENSBGRG00000012046	RAD1	-	6	1	43673212
ENSBGRG00000022454	PEX3	-	19	3	6688403,6688138,6689409
ENSBGRG00000022982	MON1A	-	34	2	11941166,11941027
ENSBGRG00000020009	ENSBGRG00000020009	+	17	1	132802084
ENSBGRG00000016327	DRG2	+	41	2	32673042,32672456
ENSBGRG00000024149	ENSBGRG00000024149	-	70	1	45082535
ENSBGRG00000015600	ENSBGRG00000015600	-	32	1	47815059
ENSBGRG00000012831	INPP5K	+	26	1	46067096
ENSBGRG00000024238	RHBG	+	8	1	2843653
ENSBGRG00000002193	AHR	-	9	2	102518139,102519923
ENSBGRG00000015966	LRRC8A	+	9	1	8232830
ENSBGRG00000000017	ROBO2	-	5	1	11911530
ENSBGRG00000020185	DENND10	+	19	2	42699074,42698955
ENSBGRG00000012351	ENSBGRG00000012351	-	50	1	20268723
12.116	APBA1	-	6	2	31723689,31723669
ENSBGRG00000017860	EMC10	-	8	1	58360795
ENSBGRG00000022975	FGFBP1	+	145	1	7452037
ENSBGRG00000001499	PRUNE1	+	7	1	21479901
ENSBGRG00000006136	LBH	-	356	4	93786786,93786840,93785576,93786958
ENSBGRG00000013598	OTUB2	+	4	1	63201520
ENSBGRG00000001777	GNPDA2	+	2	1	59763251
ENSBGRG00000023022	FADD	-	34	1	4318541
14.165	CCNL2	-	3	1	49238014
ENSBGRG00000017222	GPSM3	-	7	1	8013458
ENSBGRG00000006906	TBCD	+	15	1	15412163
ENSBGRG00000003865	CHURC1	+	18	4	66602614,66600337,66602731,66600359
ENSBGRG00000008962	PTPRF	-	8	2	111597857,111597076
ENSBGRG00000001442	KLHL24	-	11	1	90849780
ENSBGRG00000025751	NPM3	-	5	1	24456422
ENSBGRG00000024629	SUMF2	-	33	1	16559231
ENSBGRG00000007464	SLC39A9	+	14	3	71242685,71244462,71241872
1.1013	1.1013	+	3	1	161783265
ENSBGRG00000007939	IPO13	-	73	2	111211957,111211983
ENSBGRG00000005403	CTH	-	29	2	80906888,80907044
ENSBGRG00000018304	ENSBGRG00000018304	-	262	2	5768072,5768091
ENSBGRG00000015604	ENSBGRG00000015604	-	10	2	53926631,53923541
ENSBGRG00000021026	COL4A6	-	2	1	61648974
ENSBGRG00000021391	MIEF2	+	11	2	32808292,32808314
ENSBGRG00000016357	PCMT1	-	101	4	166610,167821,177809,166635
ENSBGRG00000013523	SGCD	+	9	1	74416827
ENSBGRG00000004543	GNPNAT1	-	10	2	13174138,13176187
ENSBGRG00000001100	LSS	-	36	1	159297993
ENSBGRG00000022053	CC2D1A	+	4	1	12651018
ENSBGRG00000019101	DAPK3	+	191	2	21137250,21137696
ENSBGRG00000015738	RUBCN	+	3	1	76400742
ENSBGRG00000024234	BICDL2	+	113	1	45138022
ENSBGRG00000015168	RNASEL	-	5	1	63235089
ENSBGRG00000001503	ENSBGRG00000001503	-	17	3	6144658,6145229,6151041
ENSBGRG00000005504	TSPYL5	+	2	1	58770685
29.64	DPP3	-	62	2	7578910,7578933
ENSBGRG00000016233	SAMM50	+	89	2	123440890,123440910
ENSBGRG00000005641	MMADHC	-	87	3	98893601,98893627,98860486
ENSBGRG00000011208	ZNF592	+	20	1	23230924
ENSBGRG00000010417	PDGFRL	+	123	5	36079915,36080928,36081048,36079939,36080130
ENSBGRG00000019672	SCRN2	-	7	1	27965676
ENSBGRG00000020360	GOLGA5	+	16	2	61887689,61887792
ENSBGRG00000005359	PGRMC2	+	24	3	32431075,32430862,32432008
ENSBGRG00000012203	P3H1	+	51	1	112792330
ENSBGRG00000015576	ENSBGRG00000015576	-	412	2	57437573,57437393
ENSBGRG00000004245	ENSBGRG00000004245	+	78	1	82080764
ENSBGRG00000020537	ENSBGRG00000020537	+	194	6	65727721,65727963,65719010,65719585,65727120,65727650
ENSBGRG00000004007	KAT7	+	46	1	30045199
ENSBGRG00000025197	ENSBGRG00000025197	-	9	1	19102746
ENSBGRG00000025018	TMEM9	-	6	1	81278730
ENSBGRG00000017707	SMARCC1	-	6	1	10013208
ENSBGRG00000002838	SUN2	-	26	2	118436823,118435553
19.129	19.129	-	11	1	15034521
ENSBGRG00000026806	ACTR1B	-	11	1	20455662
ENSBGRG00000015328	DDX3X	-	55	3	111018740,111018681,111020749
ENSBGRG00000002425	NECAP2	+	124	4	543138,542255,542212,543113
ENSBGRG00000011269	GINS4	-	6	1	17405523
ENSBGRG00000008046	STARD5	-	14	1	28471867
ENSBGRG00000000299	TRA2A	+	34	2	95820341,95820142
ENSBGRG00000001548	PIN1	+	148	3	14690241,14682572,14691478
ENSBGRG00000006350	GPCPD1	-	8	2	39934250,39934412
ENSBGRG00000002465	ATP13A1	-	92	1	6595111
ENSBGRG00000024423	TUBB3	-	43	1	34125510
ENSBGRG00000007569	EDF1	-	95	1	15808066
ENSBGRG00000004319	LTC4S	+	3	1	9040722
ENSBGRG00000021213	ATF3	-	33	1	71399437
ENSBGRG00000014317	ENSBGRG00000014317	+	15	2	68582063,68583329
ENSBGRG00000005933	RPRD1B	+	39	1	61584960
ENSBGRG00000017063	ZNF329	-	17	1	55265517
ENSBGRG00000024804	CEP164	-	2	1	59610530
ENSBGRG00000021276	ENSBGRG00000021276	+	4	1	7802927
ENSBGRG00000001423	ATXN7L2	+	13	3	38450390,38450483,38450424
ENSBGRG00000024376	SPAG5	+	10	1	49007375
ENSBGRG00000021320	ENSBGRG00000021320	-	12	2	44078029,44078049
ENSBGRG00000022247	UQCRC1	-	204	1	10897706
ENSBGRG00000007818	DPH2	-	21	1	111206335
ENSBGRG00000025847	TMEM241	+	5	1	29281624
ENSBGRG00000010789	CREB3L1	+	20	2	29192205,29192175
ENSBGRG00000000931	ENSBGRG00000000931	-	16	1	80057626
ENSBGRG00000004828	INTS12	-	6	1	107567164
ENSBGRG00000014350	PFDN1	-	22	1	55912845
ENSBGRG00000011679	MARCHF7	+	9	1	109917645
ENSBGRG00000010891	RTF2	-	27	2	53150000,53149911
ENSBGRG00000005937	VRK2	+	5	1	62119412
7.778	7.778	+	2	1	117883452
ENSBGRG00000016429	ENSBGRG00000016429	+	10	1	52002177
ENSBGRG00000005423	ENSBGRG00000005423	+	8	1	166927625
ENSBGRG00000014893	HMOX2	-	156	2	43773740,43774225
ENSBGRG00000013785	CPXM1	+	117	1	45061417
ENSBGRG00000012880	PSMF1	-	25	5	53740677,53741013,53738175,53739178,53741032
ENSBGRG00000016325	LAMP1	+	8	1	20419777
ENSBGRG00000009274	C3AR1	+	9	2	362414,363825
ENSBGRG00000000602	ENSBGRG00000000602	+	27	1	82561221
ENSBGRG00000023264	APPL1	+	17	3	19203426,19199886,19202000
ENSBGRG00000007069	CARHSP1	+	64	3	39170402,39172167,39171200
ENSBGRG00000025909	GFER	-	13	1	46193458
ENSBGRG00000016842	ACP4	-	4	1	58075744
ENSBGRG00000019937	AMZ2	+	44	3	1863648,1858316,1863706
ENSBGRG00000000405	MFSD2A	-	10	1	115755324
ENSBGRG00000008556	ENSBGRG00000008556	-	12	1	9870830
ENSBGRG00000024174	ZNF668	+	5	1	17225748
ENSBGRG00000009208	TUFM	-	72	1	18556348
ENSBGRG00000006598	LOXL3	+	3	1	28491799
ENSBGRG00000013776	ENSBGRG00000013776	-	50	1	42935347
ENSBGRG00000025826	ZNF365	+	2	1	17362450
ENSBGRG00000010769	TMEM125	-	20	1	111984006
ENSBGRG00000009003	EXTL2	-	9	1	29159092
ENSBGRG00000007192	TERF2	+	3	1	9868629
ENSBGRG00000017947	MORF4L1	+	245	3	26294914,26294415,26294437
ENSBGRG00000018668	TMEM43	+	116	3	3154714,3154637,3156157
ENSBGRG00000005908	USP28	+	17	1	63868850
ENSBGRG00000013397	AIF1	+	3	1	7419583
ENSBGRG00000021474	DDHD1	-	2	1	54061998
ENSBGRG00000007751	HECTD1	-	12	1	44543476
ENSBGRG00000005425	MEST	-	3	1	28037638
[truncated: 5,317 more rows]
